# Supplementary material for: Longitudinal monitoring of Gaussia and Nano luciferase activities to concurrently assess ER calcium homeostasis and ER stress in vivo
Source: PLoS One. 2017 Apr 12;12(4):e0175481. doi: 10.1371/journal.pone.0175481 (PMC5389830; doi:10.1371/journal.pone.0175481)
Supplement: S5 Fig — Tabs are labeled to match figure panels. (XLSX) [file pone.0175481.s005.xlsx]

## Sheet: Fig 1C
nanoluc	1	2	3	4	5	6	7	8	9	10	11	12
A													Stop & Glo Read:Lum
B	veh	3 nM	10 nM	30 nM	100 nM	300 nM	1 uM	3 uM	10 uM	[Nluc inhib]			Stop & Glo Read:Lum
C	723686	670278	504756	330377	147705	51964	15201	6748	2058				Stop & Glo Read:Lum
D	738264	659722	509006	333483	149677	53036	15674	6779	2031				Stop & Glo Read:Lum
E	752320	659439	515994	326337	147453	52226	15746	6757	2110				Stop & Glo Read:Lum
F	Secreted nanoluc	Secreted nanoluc	Secreted nanoluc	Secreted nanoluc	Secreted nanoluc	Secreted nanoluc	Secreted nanoluc	Secreted nanoluc	Secreted nanoluc				Stop & Glo Read:Lum
G													Stop & Glo Read:Lum
H													Stop & Glo Read:Lum
Nanoluc	1	2	3	4	5	6	7	8	9	10	11	12
A	738737	17253	8874	4519	2435								Stop & Glo Read:Lum
B	747748	17605	8978	4734	2444								Stop & Glo Read:Lum
C	730864	17657	9046	4701	2358								Stop & Glo Read:Lum
D	vehicle	1uM	2.5uM	5uM	10uM	concentration Nluc Inhib							Stop & Glo Read:Lum
E													Stop & Glo Read:Lum
F													Stop & Glo Read:Lum
G													Stop & Glo Read:Lum
H													Stop & Glo Read:Lum

## Sheet: Fig 2B,C
CTZ only															CTZ + Inhib															Furimazine
Gluc only 0H	1	2	3	4	5	6	7	8	9	10	11	12			Gluc only 0H	1	2	3	4	5	6	7	8	9	10	11	12			Gluc 0H	1	2	3	4	5	6	7	8	9	10	11	12
A													Stop & Glo Read:Lum		A		ctrl	10nM	30nM	100nM	300nM	ctrl	10nM	30nM	100nM	300nM		Stop & Glo Read:Lum		A													Stop & Glo Read:Lum
B		24019	25290	17238	21393	21922	21040	18976	22696	21177	21228		Stop & Glo Read:Lum		B		23367	17961	15842	19009	18664	16956	20355	21080	20406	21124		Stop & Glo Read:Lum		B		0	0	0	0	0	0	0	0	0	0		Stop & Glo Read:Lum
C		19279	19633	11688	22816	21513	27398	17778	17216	19045	20768		Stop & Glo Read:Lum		C		18341	17003	15476	24222	21382	21503	13279	17089	16782	22187		Stop & Glo Read:Lum		C		0	0	0	0	0	0	0	0	0	0		Stop & Glo Read:Lum
D		15383	19287	20172	16207	17528	22262	20978	20063	19342	15525		Stop & Glo Read:Lum		D		14927	18937	18094	18573	20469	21457	19528	19939	16512	16700		Stop & Glo Read:Lum		D		0	0	0	0	0	0	0	0	0	0		Stop & Glo Read:Lum
E		17051	16342	16854	21338	15914	21046	18461	18370	19230	15804		Stop & Glo Read:Lum		E		16322	16351	17581	21373	15341	18191	19626	19335	20416	15645		Stop & Glo Read:Lum		E		0	0	0	0	0	0	0	0	0	0		Stop & Glo Read:Lum
F		18801	20900	23057	18714	19174	20212	21008	19328	15432	18654		Stop & Glo Read:Lum		F		17252	21021	20736	16010	19955	21463	20107	19668	14385	14833		Stop & Glo Read:Lum		F		0	0	0	0	0	0	0	0	0	0		Stop & Glo Read:Lum
G		19981	18149	21532	20363	20916	21143	15493	20248	13703	15409		Stop & Glo Read:Lum		G		18334	19118	18269	22645	19738	21969	17027	19691	18636	15465		Stop & Glo Read:Lum		G		0	0	0	0	0	0	0	0	0	0		Stop & Glo Read:Lum
H													Stop & Glo Read:Lum		H													Stop & Glo Read:Lum		H													Stop & Glo Read:Lum
Gluc only 8H	1	2	3	4	5	6	7	8	9	10	11	12			Gluc only 8H	1	2	3	4	5	6	7	8	9	10	11	12			Gluc 8H	1	2	3	4	5	6	7	8	9	10	11	12
A													Stop & Glo Read:Lum		A		ctrl	10nM	30nM	100nM	300nM	ctrl	10nM	30nM	100nM	300nM		Stop & Glo Read:Lum		A													Stop & Glo Read:Lum
B		34883	79393	68563	69337	77919	29758	64196	91064	71107	86564		Stop & Glo Read:Lum		B		35798	73868	68027	80522	77827	30257	66375	84334	87488	73604		Stop & Glo Read:Lum		B		0	0	0	0	0	0	0	0	0	0		Stop & Glo Read:Lum
C		29810	66199	69539	107635	85977	28274	56975	73596	80830	87508		Stop & Glo Read:Lum		C		28765	66805	71779	102750	81963	31121	58379	76448	77456	68257		Stop & Glo Read:Lum		C		0	0	0	0	0	0	0	0	0	0		Stop & Glo Read:Lum
D		26083	65708	70459	109486	77708	31449	72560	83447	81852	65212		Stop & Glo Read:Lum		D		25246	57765	82063	100241	74369	30477	78090	91219	71533	70465		Stop & Glo Read:Lum		D		0	0	0	0	0	0	0	0	0	0		Stop & Glo Read:Lum
E		27397	67479	75693	78131	66483	28202	68617	93224	86439	79061		Stop & Glo Read:Lum		E		23458	67584	75379	83431	69902	30363	74458	91539	88883	73557		Stop & Glo Read:Lum		E		0	0	0	0	0	0	0	0	0	0		Stop & Glo Read:Lum
F		29343	75922	80678	78170	80512	31512	73425	78637	63419	76159		Stop & Glo Read:Lum		F		30161	69253	97109	82495	82594	32650	73158	78857	66923	63043		Stop & Glo Read:Lum		F		0	0	0	0	0	0	0	0	1	0		Stop & Glo Read:Lum
G		29794	68900	80353	85739	81449	25234	62372	87715	76784	75147		Stop & Glo Read:Lum		G		32032	70405	86846	89126	80888	30627	66951	89285	75161	74962		Stop & Glo Read:Lum		G		0	0	1	0	0	0	0	0	1	0		Stop & Glo Read:Lum
H													Stop & Glo Read:Lum		H													Stop & Glo Read:Lum		H													Stop & Glo Read:Lum
Nluc only 0H	1	2	3	4	5	6	7	8	9	10	11	12			Nluc only 0H	1	2	3	4	5	6	7	8	9	10	11	12			Nluc 0H	1	2	3	4	5	6	7	8	9	10	11	12
A													Stop & Glo Read:Lum		A													Stop & Glo Read:Lum		A													Stop & Glo Read:Lum
B		5898	7748	7496	6877	6563	7069	6860	7873	6497	6458		Stop & Glo Read:Lum		B		101	121	118	109	106	116	112	126	111	109		Stop & Glo Read:Lum		B		18735	18145	17647	15992	16190	17572	16390	19433	16242	16844		Stop & Glo Read:Lum
C		7418	7031	5427	6015	6628	5931	6952	5907	7317	7071		Stop & Glo Read:Lum		C		117	112	121	107	105	108	129	119	128	113		Stop & Glo Read:Lum		C		18193	16899	16550	16057	16646	14353	17125	17106	19076	18112		Stop & Glo Read:Lum
D		6654	6731	5110	6761	6962	7247	6717	6214	6395	7346		Stop & Glo Read:Lum		D		113	118	100	117	118	123	106	104	112	113		Stop & Glo Read:Lum		D		15556	16014	14657	16649	16947	17062	16053	16193	16327	17755		Stop & Glo Read:Lum
E		7790	7033	6124	5226	6496	7147	7114	6398	7420	7081		Stop & Glo Read:Lum		E		114	117	114	99	113	123	123	101	123	115		Stop & Glo Read:Lum		E		17843	15485	14988	15866	16271	17069	17251	14778	18869	17960		Stop & Glo Read:Lum
F		7694	6499	5147	7785	7015	6370	7320	7376	6055	5278		Stop & Glo Read:Lum		F		117	119	113	117	118	101	121	112	107	128		Stop & Glo Read:Lum		F		17811	16940	16093	18887	16908	15912	18566	18108	15451	16701		Stop & Glo Read:Lum
G		5949	6965	7111	5811	6398	6052	7693	5859	7014	7903		Stop & Glo Read:Lum		G		118	123	124	116	103	100	131	103	117	122		Stop & Glo Read:Lum		G		17567	18915	18246	16653	16485	16062	17431	13405	19413	18352		Stop & Glo Read:Lum
H													Stop & Glo Read:Lum		H													Stop & Glo Read:Lum		H													Stop & Glo Read:Lum
Nluc only 8H	1	2	3	4	5	6	7	8	9	10	11	12			Nluc only 8H	1	2	3	4	5	6	7	8	9	10	11	12			Nluc 8H	1	2	3	4	5	6	7	8	9	10	11	12
A													Stop & Glo Read:Lum		A													Stop & Glo Read:Lum		A													Stop & Glo Read:Lum
B		8766	10124	11232	9007	7819	8304	9062	9023	8263	9682		Stop & Glo Read:Lum		B		154	171	150	142	142	139	149	178	116	167		Stop & Glo Read:Lum		B		21252	21964	23233	18997	20200	18154	20150	24885	20268	22501		Stop & Glo Read:Lum
C		8469	9956	9836	8616	9097	7087	8954	7774	9968	9662		Stop & Glo Read:Lum		C		146	168	155	129	148	121	151	152	170	165		Stop & Glo Read:Lum		C		18872	20624	21022	18706	20714	16039	20882	20307	26088	22369		Stop & Glo Read:Lum
D		6871	10103	8485	8984	7182	8539	9183	8589	9250	9777		Stop & Glo Read:Lum		D		127	165	143	142	147	126	151	148	163	172		Stop & Glo Read:Lum		D		18039	21037	17844	20537	20708	17893	21325	21201	24605	24134		Stop & Glo Read:Lum
E		8591	9506	6454	8078	8691	8419	9286	8084	8894	9559		Stop & Glo Read:Lum		E		132	164	135	142	140	137	156	121	162	153		Stop & Glo Read:Lum		E		20222	20883	18495	19229	19864	18771	21591	18564	24064	21438		Stop & Glo Read:Lum
F		8879	9395	7736	10727	7894	7515	10150	8648	5755	9021		Stop & Glo Read:Lum		F		141	157	150	171	135	132	164	154	130	147		Stop & Glo Read:Lum		F		20046	20218	18557	24235	21589	16804	23187	21017	19482	22002		Stop & Glo Read:Lum
G		8171	10039	10301	8668	7715	7267	11305	8092	9839	11238		Stop & Glo Read:Lum		G		144	173	174	139	159	137	199	126	172	175		Stop & Glo Read:Lum		G		21256	25755	25997	20779	22802	18104	29517	18706	27045	27470		Stop & Glo Read:Lum
H													Stop & Glo Read:Lum		H													Stop & Glo Read:Lum		H													Stop & Glo Read:Lum
Combo 0H	1	2	3	4	5	6	7	8	9	10	11	12			Combo 0H	1	2	3	4	5	6	7	8	9	10	11	12			Combo 0H	1	2	3	4	5	6	7	8	9	10	11	12
A													Stop & Glo Read:Lum		A													Stop & Glo Read:Lum		A													Stop & Glo Read:Lum
B		21359	21649	20307	19761	22130	21172	17119	15902	18079	15094		Stop & Glo Read:Lum		B		14820	19090	15599	14644	15483	14464	11115	11776	14688	11091		Stop & Glo Read:Lum		B		15674	18225	16692	17579	16299	16723	14617	14806	17142	14744		Stop & Glo Read:Lum
C		23444	18208	18680	21410	12634	15804	16100	19426	21759	21799		Stop & Glo Read:Lum		C		14726	12662	13240	14817	10464	12076	13448	12604	13853	15868		Stop & Glo Read:Lum		C		17981	14370	14597	16795	12889	14346	14507	14435	16761	16745		Stop & Glo Read:Lum
D		17105	16561	14257	22390	18530	17104	18741	17393	22378	17951		Stop & Glo Read:Lum		D		11932	12888	12829	25135	13685	11527	12665	15624	16863	13314		Stop & Glo Read:Lum		D		14201	15489	14132	16911	14357	13219	14636	13441	16558	15805		Stop & Glo Read:Lum
E		23678	14552	19114	21082	20569	16794	19455	15728	17038	20646		Stop & Glo Read:Lum		E		18883	8484	13194	17340	14513	11681	15433	11891	11954	14144		Stop & Glo Read:Lum		E		17335	11583	14141	16171	14687	13476	18119	14546	16267	16208		Stop & Glo Read:Lum
F		20657	19398	22109	21726	20884	15735	20167	24782	18777	19831		Stop & Glo Read:Lum		F		14213	14363	15226	14360	14901	10984	13232	15706	12857	12489		Stop & Glo Read:Lum		F		19528	16511	16146	17101	15453	13878	16035	19685	15401	16723		Stop & Glo Read:Lum
G		14796	17906	16891	24668	21447	17470	24864	23280	21999	20098		Stop & Glo Read:Lum		G		10881	12443	12056	16206	14254	11228	16254	15213	15865	13009		Stop & Glo Read:Lum		G		14725	16179	11998	18209	16277	13388	16228	17098	16368	17775		Stop & Glo Read:Lum
H													Stop & Glo Read:Lum		H													Stop & Glo Read:Lum		H													Stop & Glo Read:Lum
Combo 8H	1	2	3	4	5	6	7	8	9	10	11	12			Combo 8h	1	2	3	4	5	6	7	8	9	10	11	12			combo 8H	1	2	3	4	5	6	7	8	9	10	11	12
A													Stop & Glo Read:Lum		A													Stop & Glo Read:Lum		A													Stop & Glo Read:Lum
B		26646	75205	76685	75079	74758	26623	47216	60017	87861	62458		Stop & Glo Read:Lum		B		19975	56740	64808	63468	54583	20416	42448	49108	67472	45759		Stop & Glo Read:Lum		B		17075	22077	20505	21433	19404	18263	18726	18439	23415	17753		Stop & Glo Read:Lum
C		36274	46498	64992	69167	53225	22961	53889	72585	79403	78312		Stop & Glo Read:Lum		C		24600	42984	57210	59698	40219	17303	43607	56234	65909	70827		Stop & Glo Read:Lum		C		20630	17274	17556	20043	14909	15933	17692	19839	22594	21946		Stop & Glo Read:Lum
D		25623	62445	59020	83861	67735	23408	51848	54025	62683	52453		Stop & Glo Read:Lum		D		18233	44843	53405	75158	59243	16525	38241	51567	64152	54942		Stop & Glo Read:Lum		D		15475	18108	16894	21629	17094	14542	18310	17655	21393	19890		Stop & Glo Read:Lum
E		38009	45557	66215	80140	67919	22904	72646	62048	71158	67215		Stop & Glo Read:Lum		E		28306	35658	56402	65504	57165	14964	54970	53356	60669	60058		Stop & Glo Read:Lum		E		20237	14641	17308	20832	20006	14576	23422	19095	20620	21089		Stop & Glo Read:Lum
F		34651	60141	77397	68711	75496	23508	67082	75220	54329	70373		Stop & Glo Read:Lum		F		24653	48084	66182	61684	57212	16873	56302	71896	51798	54751		Stop & Glo Read:Lum		F		20393	18733	20278	21510	19621	14551	21040	23746	19860	24111		Stop & Glo Read:Lum
G		21168	55242	65722	98390	69874	23067	57840	75860	75188	75442		Stop & Glo Read:Lum		G		18280	39110	50958	72062	58501	15112	41315	62850	60047	60756		Stop & Glo Read:Lum		G		15934	18648	18051	32746	22381	15204	19819	21810	20875	22323		Stop & Glo Read:Lum
H													Stop & Glo Read:Lum		H													Stop & Glo Read:Lum		H													Stop & Glo Read:Lum

## Sheet: Fig 2D,E
CTZ only
#261										#262										#263
1013	996	1070	1026.33		1.02843	1.01117	1.08629	1.04196		59	46	55	53.3333		1.19595	0.932432	1.11486	1.08108		1086	1266	1088	1146.67		0.668034	0.778757	0.669264	0.705352
821	855	1279	985		0.833503	0.86802	1.29848	1		44	45	59	49.3333		0.891892	0.912162	1.19595	1		1813	1775	1289	1625.67		1.11523	1.09186	0.792905	1
1195	1479	1491	1388.33		1.2132	1.50152	1.51371	1.40948		42	33	42	39		0.851351	0.668919	0.851351	0.790541		2506	2481	2346	2444.33		1.54152	1.52614	1.4431	1.50359
1853	2102	2318	2091		1.88122	2.13401	2.3533	2.12284		45	45	37	42.3333		0.912162	0.912162	0.75	0.858108		2553	2981	2842	2792		1.57043	1.83371	1.74821	1.71745
1314	1276	1502	1364		1.33401	1.29543	1.52487	1.38477		32	34	31	32.3333		0.648649	0.689189	0.628378	0.655405		2383	1744	2011	2046		1.46586	1.07279	1.23703	1.25856
726	711	816	751		0.737056	0.721827	0.828426	0.762437		30	34	35	33		0.608108	0.689189	0.709459	0.668919		733	767	862	787.333		0.450892	0.471806	0.530244	0.484314
#264										#265										#266
1157	1185	1209	1183.67		0.949658	0.97264	0.992339	0.971546		121	98	95	104.667		1.5	1.21488	1.17769	1.29752		177	104	112	131		0.965455	0.567273	0.610909	0.714545
1289	1253	1113	1218.33		1.058	1.02845	0.913543	1		79	81	82	80.6667		0.979339	1.00413	1.01653	1		212	147	191	183.333		1.15636	0.801818	1.04182	1
1724	1716	1531	1657		1.41505	1.40848	1.25663	1.36005		50	56	50	52		0.619835	0.694215	0.619835	0.644628		275	164	293	244		1.5	0.894545	1.59818	1.33091
2378	2315	1862	2185		1.95185	1.90014	1.52832	1.79343		63	73	66	67.3333		0.780992	0.904959	0.818182	0.834711		362	302	336	333.333		1.97455	1.64727	1.83273	1.81818
2239	1343	1301	1627.67		1.83776	1.10233	1.06785	1.33598		47	44	43	44.6667		0.582645	0.545455	0.533058	0.553719		307	285	244	278.667		1.67455	1.55455	1.33091	1.52
654	431	563	549.333		0.536799	0.353762	0.462107	0.450889		47	49	45	47		0.582645	0.607438	0.557851	0.582645		54	96	97	82.3333		0.294545	0.523636	0.529091	0.449091
#267										#268										#269
1040	916	1171	1042.33		1.12798	0.993492	1.27007	1.13051		57	49	51	52.3333		1.04268	0.896341	0.932927	0.957317		522	777	846	715		0.619462	0.922073	1.00396	0.848497
919	1104	743	922		0.996746	1.1974	0.805857	1		55	53	56	54.6667		1.0061	0.969512	1.02439	1		754	898	876	842.667		0.894778	1.06566	1.03956	1
939	1060	1094	1031		1.01844	1.14967	1.18655	1.11822		45	43	46	44.6667		0.823171	0.786585	0.841463	0.817073		1064	1016	1142	1074		1.26266	1.2057	1.35522	1.27453
1382	1295	1266	1314.33		1.49892	1.40456	1.3731	1.42552		46	45	46	45.6667		0.841463	0.823171	0.841463	0.835366		798	1011	1024	944.333		0.946994	1.19976	1.21519	1.12065
1073	1023	931	1009		1.16377	1.10954	1.00976	1.09436		37	33	30	33.3333		0.676829	0.603659	0.54878	0.609756		749	711	608	689.333		0.888845	0.84375	0.721519	0.818038
725	685	664	691.333		0.786334	0.74295	0.720174	0.749819		33	40	33	35.3333		0.603659	0.731707	0.603659	0.646341		478	512	433	474.333		0.567247	0.607595	0.513845	0.562896
#270										#271										#272
1930	1593	2471	1998		0.86573	0.714563	1.1084	0.896232		35	31	35	33.6667		1.22093	1.0814	1.22093	1.17442		354	372	259	328.333		0.610345	0.641379	0.446552	0.566092
2396	2107	2185	2229.33		1.07476	0.945126	0.980114	1		26	31	29	28.6667		0.906977	1.0814	1.01163	1		679	553	508	580		1.17069	0.953448	0.875862	1
3874	3307	3512	3564.33		1.73774	1.4834	1.57536	1.59883		31	24	27	27.3333		1.0814	0.837209	0.94186	0.953488		725	694	773	730.667		1.25	1.19655	1.33276	1.25977
6249	7282	7761	7097.33		2.80308	3.26645	3.48131	3.18361		25	23	26	24.6667		0.872093	0.802326	0.906977	0.860465		956	735	727	806		1.64828	1.26724	1.25345	1.38966
4257	4583	4250	4363.33		1.90954	2.05577	1.9064	1.95724		25	22	24	23.6667		0.872093	0.767442	0.837209	0.825581		638	531	498	555.667		1.1	0.915517	0.858621	0.958046
1333	934	1336	1201		0.597937	0.418959	0.599282	0.538726		23	18	17	19.3333		0.802326	0.627907	0.593023	0.674419		256	338	283	292.333		0.441379	0.582759	0.487931	0.504023
CTZ + Inhib
#261										#262										#263
916	1210	944	1023.33		0.94271	1.24528	0.971527	1.05317		37	34	35	35.3333		1.35366	1.2439	1.28049	1.29268		1140	1303	1141	1194.67		0.79461	0.908225	0.795307	0.832714
952	934	1029	971.667		0.97976	0.961235	1.05901	1		26	28	28	27.3333		0.95122	1.02439	1.02439	1		1319	1680	1305	1434.67		0.919377	1.171	0.909619	1
1138	1324	1470	1310.67		1.17118	1.36261	1.51286	1.34889		26	22	26	24.6667		0.95122	0.804878	0.95122	0.902439		2180	2296	1953	2143		1.51952	1.60037	1.36129	1.49373
1936	1989	1976	1967		1.99245	2.047	2.03362	2.02436		23	21	24	22.6667		0.841463	0.768293	0.878049	0.829268		2530	2399	2397	2442		1.76348	1.67217	1.67077	1.70214
1268	1195	1478	1313.67		1.30497	1.22985	1.5211	1.35197		15	18	20	17.6667		0.54878	0.658537	0.731707	0.646341		1856	2002	2071	1976.33		1.29368	1.39545	1.44354	1.37756
621	878	829	776		0.639108	0.903602	0.853173	0.798628		19	16	18	17.6667		0.695122	0.585366	0.658537	0.646341		904	804	833	847		0.630112	0.560409	0.580623	0.590381
#264										#265										#266
948	1096	1346	1130		0.839186	0.970198	1.1915	1.0003		52	54	43	49.6667		1.59184	1.65306	1.31633	1.52041		145	170	160	158.333		0.683962	0.801887	0.754717	0.746855
1174	1040	1175	1129.67		1.03924	0.920626	1.04013	1		32	33	33	32.6667		0.979592	1.0102	1.0102	1		203	220	213	212		0.957547	1.03774	1.00472	1
1724	1520	1962	1735.33		1.52611	1.34553	1.7368	1.53615		27	26	20	24.3333		0.826531	0.795918	0.612245	0.744898		220	209	222	217		1.03774	0.985849	1.04717	1.02358
2209	3033	3262	2834.67		1.95544	2.68486	2.88758	2.50929		27	27	25	26.3333		0.826531	0.826531	0.765306	0.806122		281	385	328	331.333		1.32547	1.81604	1.54717	1.56289
2346	1878	1960	2061.33		2.07672	1.66244	1.73503	1.82473		20	26	17	21		0.612245	0.795918	0.520408	0.642857		248	209	195	217.333		1.16981	0.985849	0.919811	1.02516
897	897	740	844.667		0.79404	0.79404	0.65506	0.747713		16	20	22	19.3333		0.489796	0.612245	0.673469	0.591837		98	102	95	98.3333		0.462264	0.481132	0.448113	0.463836
#267										#268										#269
953	886	769	869.333		1.09206	1.01528	0.881207	0.99618		26	29	27	27.3333		1.06849	1.19178	1.10959	1.12329		625	676	837	712.667		0.738771	0.799054	0.989362	0.842396
993	944	681	872.667		1.13789	1.08174	0.780367	1		21	27	25	24.3333		0.863014	1.10959	1.0274	1		777	883	878	846		0.91844	1.04374	1.03783	1
1195	1289	1065	1183		1.36937	1.47708	1.2204	1.35561		29	17	18	21.3333		1.19178	0.69863	0.739726	0.876712		819	882	977	892.667		0.968085	1.04255	1.15485	1.05516
1262	1366	1165	1264.33		1.44614	1.56532	1.33499	1.44882		24	20	24	22.6667		0.986301	0.821918	0.986301	0.931507		799	1029	894	907.333		0.944444	1.21631	1.05674	1.0725
977	1070	1116	1054.33		1.11956	1.22613	1.27884	1.20817		17	17	16	16.6667		0.69863	0.69863	0.657534	0.684932		572	652	723	649		0.676123	0.770686	0.85461	0.767139
686	668	780	711.333		0.786096	0.76547	0.893812	0.815126		22	17	19	19.3333		0.90411	0.69863	0.780822	0.794521		495	525	487	502.333		0.585106	0.620567	0.57565	0.593775
#270										#271										#272
1928	1924	1869	1907		0.904457	0.90258	0.876779	0.894605		24	25	23	24		1.44	1.5	1.38	1.44		407	390	417	404.667		0.954652	0.914777	0.978108	0.949179
2444	2167	1784	2131.67		1.14652	1.01658	0.836904	1		15	17	18	16.6667		0.9	1.02	1.08	1		462	435	382	426.333		1.08366	1.02033	0.896013	1
3155	3359	3907	3473.67		1.48006	1.57576	1.83284	1.62955		18	18	17	17.6667		1.08	1.08	1.02	1.06		586	608	691	628.333		1.37451	1.42611	1.6208	1.47381
7511	5584	7615	6903.33		3.52353	2.61955	3.57232	3.23847		14	17	20	17		0.84	1.02	1.2	1.02		710	889	724	774.333		1.66536	2.08522	1.6982	1.81626
4693	4715	4700	4702.67		2.20156	2.21188	2.20485	2.2061		16	16	18	16.6667		0.96	0.96	1.08	1		557	344	428	443		1.30649	0.80688	1.00391	1.03909
1308	1249	1181	1246		0.613604	0.585927	0.554027	0.584519		13	15	14	14		0.78	0.9	0.84	0.84		337	327	287	317		0.790461	0.767005	0.673182	0.74355
Furimazine
#261										#262										#263
202	212	201	205		1.33187	1.3978	1.32527	1.35165		308	279	318	301.667		1.03125	0.934152	1.06473	1.01004		448	456	483	462.333		0.88189	0.897638	0.950787	0.910105
130	155	170	151.667		0.857143	1.02198	1.12088	1		271	288	337	298.667		0.907366	0.964286	1.12835	1		517	532	475	508		1.01772	1.04724	0.935039	1
87	113	104	101.333		0.573626	0.745055	0.685714	0.668132		208	236	215	219.667		0.696429	0.790179	0.719866	0.735491		480	499	467	482		0.944882	0.982283	0.919291	0.948819
98	88	101	95.6667		0.646154	0.58022	0.665934	0.630769		304	304	308	305.333		1.01786	1.01786	1.03125	1.02232		578	594	643	605		1.1378	1.16929	1.26575	1.19094
82	110	100	97.3333		0.540659	0.725275	0.659341	0.641758		130	169	153	150.667		0.435268	0.565848	0.512277	0.504464		249	253	282	261.333		0.490157	0.498031	0.555118	0.514436
116	138	135	129.667		0.764835	0.90989	0.89011	0.854945		208	218	189	205		0.696429	0.729911	0.632812	0.686384		305	334	352	330.333		0.600394	0.65748	0.692913	0.650262
#264										#265										#266
42	29	40	37		1.7027	1.17568	1.62162	1.5		666	875	844	795		0.766692	1.00729	0.971604	0.915196		175	202	170	182.333		1.00191	1.15649	0.973282	1.04389
20	31	23	24.6667		0.810811	1.25676	0.932432	1		793	873	940	868.667		0.912893	1.00499	1.08212	1		181	188	155	174.667		1.03626	1.07634	0.887405	1
27	22	17	22		1.09459	0.891892	0.689189	0.891892		462	465	509	478.667		0.53185	0.535303	0.585955	0.551036		172	182	160	171.333		0.984733	1.04198	0.916031	0.980916
15	13	18	15.3333		0.608108	0.527027	0.72973	0.621622		542	617	546	568.333		0.623945	0.710284	0.62855	0.654259		261	301	243	268.333		1.49427	1.72328	1.39122	1.53626
16	23	13	17.3333		0.648649	0.932432	0.527027	0.702703		219	392	365	325.333		0.252111	0.451266	0.420184	0.37452		97	82	74	84.3333		0.555344	0.469466	0.423664	0.482824
30	21	21	24		1.21622	0.851351	0.851351	0.972973		293	397	420	370		0.337299	0.457022	0.4835	0.42594		65	70	73	69.3333		0.372137	0.400763	0.417939	0.396947
#267										#268										#269
32	29	25	28.6667		1.11628	1.01163	0.872093	1		422	458	399	426.333		0.897236	0.973777	0.848335	0.906449		287	406	364	352.333		0.978409	1.38409	1.24091	1.20114
32	32	22	28.6667		1.11628	1.11628	0.767442	1		454	459	498	470.333		0.965273	0.975904	1.05882	1		273	320	287	293.333		0.930682	1.09091	0.978409	1
22	18	16	18.6667		0.767442	0.627907	0.55814	0.651163		295	400	382	359		0.627215	0.850461	0.81219	0.763288		184	182	199	188.333		0.627273	0.620455	0.678409	0.642045
32	13	14	19.6667		1.11628	0.453488	0.488372	0.686047		321	398	400	373		0.682495	0.846208	0.850461	0.793055		127	149	108	128		0.432955	0.507955	0.368182	0.436364
17	23	20	20		0.593023	0.802326	0.697674	0.697674		184	185	207	192		0.391212	0.393338	0.440113	0.408221		146	138	121	135		0.497727	0.470455	0.4125	0.460227
15	27	19	20.3333		0.523256	0.94186	0.662791	0.709302		338	278	312	309.333		0.718639	0.59107	0.663359	0.65769		412	425	403	413.333		1.40455	1.44886	1.37386	1.40909
#270										#271										#272
35	31	25	30.3333		2.23404	1.97872	1.59574	1.93617		185	203	219	202.333		1.02399	1.12362	1.21218	1.11993		204	215	219	212.667		0.934351	0.984733	1.00305	0.974046
19	15	13	15.6667		1.21277	0.957447	0.829787	1		154	184	204	180.667		0.852399	1.01845	1.12915	1		218	212	225	218.333		0.998473	0.970992	1.03053	1
10	23	14	15.6667		0.638298	1.46809	0.893617	1		139	176	147	154		0.769373	0.97417	0.813653	0.852399		195	198	197	196.667		0.89313	0.90687	0.90229	0.900763
19	12	23	18		1.21277	0.765957	1.46809	1.14894		118	106	114	112.667		0.653137	0.586716	0.630996	0.623616		157	178	191	175.333		0.719084	0.815267	0.874809	0.803053
16	12	10	12.6667		1.02128	0.765957	0.638298	0.808511		146	158	127	143.667		0.808118	0.874539	0.702952	0.795203		107	125	102	111.333		0.490076	0.572519	0.467176	0.509924
10	18	11	13		0.638298	1.14894	0.702128	0.829787		76	92	112	93.3333		0.420664	0.509225	0.619926	0.516605		145	126	152	141		0.664122	0.577099	0.696183	0.645802

## Sheet: Fig 2G,F
Mix 1	pAAV-EF1a-DIO-GCaMPer-10.19 (pOTTC826)
Mix 2	pAAV-EF1a-secNLuc (pOTTC844)
Mix 3	pAAV-EF1a-GLuc-ASARTDL (pOTTC568)
Mix 4	pAAV-EF1a-secNLuc (pOTTC844 + pOTTC568)
Mix 5	pAAV-EF1a-secNLuc-2A-GLuc-ASARTDL (pOTTC845)
Furimazine
Pre-TG	1	2	3	4	5	6	7	8	9	10	11	12
A		1	2	3	4	5	1	2	3	4	5		Stop & Glo Read:Lum
B	Veh	33	139181	44	19279	2872	26	125880	33	21514	2857		Stop & Glo Read:Lum
C	Veh	37	132610	44	20991	3126	27	133219	50	21098	2821		Stop & Glo Read:Lum
D	Veh	39	142716	50	22152	3430	32	136695	41	21050	2969		Stop & Glo Read:Lum
E	TG	38	131596	48	22023	3096	34	133071	41	18880	2761		Stop & Glo Read:Lum
F	TG	42	136717	101	23944	3276	36	137359	49	21260	3175		Stop & Glo Read:Lum
G	TG	36	136224	43	21123	3151	29	134623	45	21251	2861		Stop & Glo Read:Lum
H		1	2	3	4	5	1	2	3	4	5	mix	Stop & Glo Read:Lum
8H	1	2	3	4	5	6	7	8	9	10	11	12
A		1	2	3	4	5	1	2	3	4	5		Stop & Glo Read:Lum
B	Veh	56	190389	65	28379	4699	45	177602	59	30120	4601		Stop & Glo Read:Lum
C	Veh	61	175327	70	30169	4555	52	184236	81	28575	4618		Stop & Glo Read:Lum
D	Veh	58	184754	76	29940	4876	55	180010	69	28701	4702		Stop & Glo Read:Lum
E	TG	59	169534	70	28575	4125	54	172859	69	27954	4396		Stop & Glo Read:Lum
F	TG	61	171886	154	30921	4372	47	176807	70	28642	4588		Stop & Glo Read:Lum
G	TG	50	176082	65	27653	4061	51	178911	62	29149	4251		Stop & Glo Read:Lum
H		1	2	3	4	5	1	2	3	4	5	mix	Stop & Glo Read:Lum
CTZ + Inhib
Pre-TG	1	2	3	4	5	6	7	8	9	10	11	12
A		1	2	3	4	5	1	2	3	4	5		Stop & Glo Read:Lum
B	Veh	215	31950	16105	9197	704	206	30809	23497	11275	2799		Stop & Glo Read:Lum
C	Veh	774	35663	31909	14010	837	571	35465	26288	11595	2507		Stop & Glo Read:Lum
D	Veh	372	37822	36968	12078	1899	869	35800	31878	13590	1863		Stop & Glo Read:Lum
E	TG	2154	36981	31435	11177	1831	614	35134	42435	13771	1230		Stop & Glo Read:Lum
F	TG	970	33525	42255	18546	1614	457	37443	35304	16042	1628		Stop & Glo Read:Lum
G	TG	4375	34110	36598	11573	2703	377	29874	28668	12992	1547		Stop & Glo Read:Lum
H		1	2	3	4	5	1	2	3	4	5		Stop & Glo Read:Lum
TG 7H	1	2	3	4	5	6	7	8	9	10	11	12
A		1	2	3	4	5	1	2	3	4	5		Stop & Glo Read:Lum
B	Veh	43	29773	31520	11559	968	59	30611	30504	10914	1155		Stop & Glo Read:Lum
C	Veh	62	29845	33397	12686	1196	50	31483	33875	10768	1068		Stop & Glo Read:Lum
D	Veh	39	30193	35445	9791	1215	58	29544	23683	10597	1187		Stop & Glo Read:Lum
E	TG	270	25959	87877	24383	2145	520	28033	93215	26093	2467		Stop & Glo Read:Lum
F	TG	558	27342	116723	32385	2562	312	28418	89299	24554	2838		Stop & Glo Read:Lum
G	TG	515	27831	96421	23619	2256	221	28587	98295	22046	2209		Stop & Glo Read:Lum
H		1	2	3	4	5	1	2	3	4	5		Stop & Glo Read:Lum

## Sheet: Fig 3B
Luminescence
Pre-Tg	1	2	3	4	5	6	7	8	9	10	11	12
A													Stop & Glo Read:Lum
B		2072	1903	1973	2079	2097	2142						Stop & Glo Read:Lum
C		2133	2121	2115	2018	2120	2087						Stop & Glo Read:Lum
D		2119	2111	2269	2187	2127	2255						Stop & Glo Read:Lum
E		2460	2119	2154	2487	2140	2365						Stop & Glo Read:Lum
F		2150	2048	2116	2220	2119	2244						Stop & Glo Read:Lum
G		2224	1938	2120	2208	2187	2264						Stop & Glo Read:Lum
H													Stop & Glo Read:Lum
Tg 24hr	1	2	3	4	5	6	7	8	9	10	11	12	Tg 24hr/Pre-Tg
A													Stop & Glo Read:Lum
B		2939	2913	3357	8907	21702	25666						Stop & Glo Read:Lum
C		2967	2949	3485	8762	22184	25579						Stop & Glo Read:Lum
D		2986	2848	3426	8704	22103	25307						Stop & Glo Read:Lum
E		2785	2965	3386	10898	21472	24548						Stop & Glo Read:Lum
F		3114	2987	3242	10542	21326	26547						Stop & Glo Read:Lum
G		2968	2985	3387	10461	21113	26539						Stop & Glo Read:Lum
H													Stop & Glo Read:Lum
Western Blot
		bands		BG		Bangs-BG			BiP/Actin	Bangs-BG
Actin	area	IntDen	RawIntDen	IntDen	RawIntDen	IntDen	RawIntDen			IntDen
media	0.018	2.119	190745	1.69	152067	0.429	38678		media	0.482517
0	0.018	1.932	173890	1.659	149327	0.273	24563		0	0.915751	1
10	0.018	1.886	169721	1.573	141574	0.313	28147		10	1.58466	1.73045
30	0.018	1.871	168390	1.524	137121	0.347	31269		30	2.63401	2.87633
100	0.018	1.888	169916	1.574	141635	0.314	28281		100	4.82166	5.26525
300	0.018	1.853	166756	1.608	144705	0.245	22051		300	5.7102	6.23554
media	0.016	1.695	152538	1.39	125102	0.305	27436		media	1.31475	1
0	0.016	1.77	159293	1.383	124498	0.387	34795		0	2.35142	1
100	0.016	1.738	156457	1.404	126377	0.334	30080		100	5.79641	2.46507
300	0.016	1.644	148002	1.388	124958	0.256	23044		300	7.47266	3.17793
		bands		BG		Bangs-BG
BiP	area	IntDen	RawIntDen	IntDen	RawIntDen	IntDen	RawIntDen
media	0.014	1.177	105942	0.97	87271	0.207	18671
0	0.014	1.126	101370	0.876	78820	0.25	22550
10	0.014	1.29	116079	0.794	71419	0.496	44660
30	0.014	1.823	164054	0.909	81774	0.914	82280
100	0.014	2.382	214355	0.868	78147	1.514	136208
300	0.014	2.23	200736	0.831	74785	1.399	125951
media	0.014	1.195	107576	0.794	71481	0.401	36095
0	0.014	1.689	151994	0.779	70072	0.91	81922
100	0.014	2.69	242062	0.754	67876	1.936	174186
300	0.014	2.674	240680	0.761	68505	1.913	172175

## Sheet: Fig 3C
Treatment	Sample ID#	dCt values (normalized to Ube2i)
		ASNS	BiP	ERdj4
DMSO	8	-0.460877	-2.25158	2.15128
	16	-0.0889537	-1.92412	2.46958
	21	-0.574939	-2.30782	2.49666
	63	-0.617639	-2.20241	2.33617
	75	-0.186878	-2.07999	2.92193
	84	-0.306026	-2.10493	2.44035
	240		-3.29364	1.61145
	246		-2.99507	1.91013
	252		-3.41868	1.21702
Tg 100nM	10	-3.72733	-4.99085	-0.797129
	18	-3.67414	-4.94784	-0.866641
	23	-3.92213	-4.84547	-1.20092
	64	-3.81392	-5.7075	-0.838172
	76	-3.65357	-5.30586	-1.09527
	85	-2.37472	-4.56501	-2.22441
	241		-5.35027	-1.62586
	247		-5.75811	-1.48632
	253		-5.82333	-2.30481

## Sheet: Fig 3D
DD ATF6 & UPRE-secNLuc + TMP															DD ATF6 & MinP + TMP
Pre-TMP	1	2	3	4	5	6	7	8	9	10	11	12			Pre-TMP	1	2	3	4	5	6	7	8	9	10	11	12
A		[TMP] 0 nM	[TMP] 1 nM	[TMP] 3 nM	[TMP] 10 nM	[TMP] 30 nM	[TMP] 0 nM	[TMP] 1 nM	[TMP] 3 nM	[TMP] 10 nM	[TMP] 30 nM		Stop & Glo Read:Lum		A		[TMP] 0 nM	[TMP] 1 nM	[TMP] 3 nM	[TMP] 10 nM	[TMP] 30 nM	[TMP] 0 nM	[TMP] 1 nM	[TMP] 3 nM	[TMP] 10 nM	[TMP] 30 nM		Stop & Glo Read:Lum
B		641	666	483	576	796	611	747	689	762	862		Stop & Glo Read:Lum		B		348	341	289	276	228	235	275	261	293	354		Stop & Glo Read:Lum
C		626	727	599	888	732	629	819	834	902	768		Stop & Glo Read:Lum		C		342	345	316	284	284	338	304	316	336	301		Stop & Glo Read:Lum
D		589	597	746	851	853	757	782	808	1082	761		Stop & Glo Read:Lum		D		344	317	369	326	322	398	346	322	410	416		Stop & Glo Read:Lum
E		429	647	596	929	807	1041	900	1247	909	890		Stop & Glo Read:Lum		E		347	358	339	391	335	385	364	375	400	398		Stop & Glo Read:Lum
F		475	482	664	920	1098	682	715	743	764	1070		Stop & Glo Read:Lum		F		306	349	349	373	321	332	334	360	364	345		Stop & Glo Read:Lum
G		694	882	583	901	886	625	648	882	1017	1100		Stop & Glo Read:Lum		G		282	299	297	335	270	296	298	315	286	275		Stop & Glo Read:Lum
H		[TMP] 100 nM	[TMP] 300 nM	[TMP] 1000 nM	[TMP] 3000 nM	[TMP] 10000 nM	[TMP] 100 nM	[TMP] 300 nM	[TMP] 1000 nM	[TMP] 3000 nM	[TMP] 10000 nM		Stop & Glo Read:Lum		H		[TMP] 100 nM	[TMP] 300 nM	[TMP] 1000 nM	[TMP] 3000 nM	[TMP] 10000 nM	[TMP] 100 nM	[TMP] 300 nM	[TMP] 1000 nM	[TMP] 3000 nM	[TMP] 10000 nM		Stop & Glo Read:Lum
TMP for 16H	1	2	3	4	5	6	7	8	9	10	11	12			TMP for 16H	1	2	3	4	5	6	7	8	9	10	11	12
A		[TMP] 0 nM	[TMP] 1 nM	[TMP] 3 nM	[TMP] 10 nM	[TMP] 30 nM	[TMP] 0 nM	[TMP] 1 nM	[TMP] 3 nM	[TMP] 10 nM	[TMP] 30 nM		Stop & Glo Read:Lum		A		[TMP] 0 nM	[TMP] 1 nM	[TMP] 3 nM	[TMP] 10 nM	[TMP] 30 nM	[TMP] 0 nM	[TMP] 1 nM	[TMP] 3 nM	[TMP] 10 nM	[TMP] 30 nM		Stop & Glo Read:Lum
B		7572	38314	61664	84468	87745	6453	37260	64366	69740	84472		Stop & Glo Read:Lum		B		1041	2352	2758	3512	3054	935	2349	2334	2589	4102		Stop & Glo Read:Lum
C		7314	39247	66583	80624	81391	6890	39680	64981	80607	90602		Stop & Glo Read:Lum		C		974	2324	2903	3098	3399	1197	2658	3740	3614	2765		Stop & Glo Read:Lum
D		6774	38037	65033	82279	82740	7022	40534	62507	80099	86691		Stop & Glo Read:Lum		D		1124	2446	3368	3670	3122	1278	3127	3619	3131	3155		Stop & Glo Read:Lum
E		75946	83123	88794	84118	86482	85506	90672	88059	86455	90241		Stop & Glo Read:Lum		E		2807	2799	2800	2895	3333	3543	2957	2764	3193	3816		Stop & Glo Read:Lum
F		83538	82997	84071	84808	86748	78591	83196	85097	86375	87183		Stop & Glo Read:Lum		F		2962	2809	2632	3146	3497	3154	3286	3044	3115	3477		Stop & Glo Read:Lum
G		78811	80169	80073	81922	83581	74861	83947	82324	87532	86358		Stop & Glo Read:Lum		G		2616	2394	2349	3350	2583	3151	2110	1529	2958	2584		Stop & Glo Read:Lum
H		[TMP] 100 nM	[TMP] 300 nM	[TMP] 1000 nM	[TMP] 3000 nM	[TMP] 10000 nM	[TMP] 100 nM	[TMP] 300 nM	[TMP] 1000 nM	[TMP] 3000 nM	[TMP] 10000 nM		Stop & Glo Read:Lum		H		[TMP] 100 nM	[TMP] 300 nM	[TMP] 1000 nM	[TMP] 3000 nM	[TMP] 10000 nM	[TMP] 100 nM	[TMP] 300 nM	[TMP] 1000 nM	[TMP] 3000 nM	[TMP] 10000 nM		Stop & Glo Read:Lum

## Sheet: Fig 3E
	1	2	3	4	5	6	7	8	9	10	11	12
A	dox	veh	.1ug/ml	.5ug/ml	1ug/ml	10ug/ml	veh	.1ug/ml	.5ug/ml	1ug/ml	10ug/ml		Stop & Glo Read:Lum
B		30246	131199	132455	126341	106232	18813	18873	18972	18307	19220		Stop & Glo Read:Lum
C		32596	140777	132636	131125	113691	23205	22767	18897	20540	19741		Stop & Glo Read:Lum
D		33264	146588	141543	134532	109554	21270	18420	18874	19284	19049		Stop & Glo Read:Lum
E		28771	143610	148343	136970	108272	19182	19371	20503	20621	19866		Stop & Glo Read:Lum
F		34076	143489	146027	140061	125434	20140	19465	21000	19660	19222		Stop & Glo Read:Lum
G		32748	133801	134953	140432	113687	19751	18038	20026	19193	19927		Stop & Glo Read:Lum
H		pOTTC840					pOTTC841						Stop & Glo Read:Lum
	1	2	3	4	5	6	7	8	9	10	11	12
A	dox	veh	.1ug/ml	.5ug/ml	1ug/ml	10ug/ml	veh	.1ug/ml	.5ug/ml	1ug/ml	10ug/ml		Stop & Glo Read:Lum
B		18988	17780	18869	19074	18513	33785	138006	115721	126841	111287		Stop & Glo Read:Lum
C		19263	21131	19178	18703	20180	31397	117818	112196	141361	108573		Stop & Glo Read:Lum
D		19166	18925	18114	19005	18412	31846	128941	120761	125477	98001		Stop & Glo Read:Lum
E		17915	19627	22895	18959	17977	32293	125335	118308	120091	103985		Stop & Glo Read:Lum
F		18957	18914	20543	17251	17285	32258	133107	120062	116809	104245		Stop & Glo Read:Lum
G		19059	18809	18421	17887	18741	30184	125603	127440	110510	106112		Stop & Glo Read:Lum
H		pOTTC841					pOTTC840						Stop & Glo Read:Lum
pOTTC840-UPRE-secNLuc													average
veh	30246	32596	33264	28771	34076	32748	33785	31397	31846	32293	32258	30184	31955.3
.1ug/ml	131199	140777	146588	143610	143489	133801	138006	117818	128941	125335	133107	125603	134023
.5ug/ml	132455	132636	141543	148343	146027	134953	115721	112196	120761	118308	120062	127440	129204
1ug/ml	126341	131125	134532	136970	140061	140432	126841	141361	125477	120091	116809	110510	129212
10ug/ml	106232	113691	109554	108272	125434	113687	111287	108573	98001	103985	104245	106112	109089
	0.946509	1.02005	1.04095	0.90035	1.06636	1.02481	1.05726	0.982528	0.996579	1.01057	1.00947	0.944568	1
	4.1057	4.40543	4.58728	4.49409	4.4903	4.18713	4.31872	3.68696	4.03504	3.92219	4.16541	3.93058	4.19407
	4.145	4.15067	4.4294	4.6422	4.56972	4.22318	3.62134	3.51103	3.77906	3.70229	3.75718	3.98807	4.04326
	3.95367	4.10338	4.21	4.2863	4.38302	4.39463	3.96932	4.42371	3.92664	3.75809	3.65538	3.45826	4.04353
	3.32439	3.55781	3.42835	3.38823	3.92529	3.55768	3.48258	3.39765	3.06681	3.25407	3.26221	3.32064	3.41381
pOTTC841-MinP-secNLuc													average
veh	18813	23205	21270	19182	20140	19751	18988	19263	19166	17915	18957	19059	19642.4
.1ug/ml	18873	22767	18420	19371	19465	18038	17780	21131	18925	19627	18914	18809	19343.3
.5ug/ml	18972	18897	18874	20503	21000	20026	18869	19178	18114	22895	20543	18421	19691
1ug/ml	18307	20540	19284	20621	19660	19193	19074	18703	19005	18959	17251	17887	19040.3
10ug/ml	19220	19741	19049	19866	19222	19927	18513	20180	18412	17977	17285	18741	19011.1
	0.957774	1.18137	1.08286	0.97656	1.02533	1.00553	0.966683	0.980684	0.975746	0.912057	0.965105	0.970298	1
	0.960829	1.15907	0.937766	0.986182	0.990968	0.918319	0.905184	1.07578	0.963476	0.999215	0.962916	0.957571	0.984774
	0.965869	0.962051	0.96088	1.04381	1.06911	1.01953	0.960625	0.976356	0.922188	1.16559	1.04585	0.937817	1.00247
	0.932014	1.0457	0.981753	1.04982	1.0009	0.97712	0.971062	0.952174	0.967549	0.965207	0.878252	0.910631	0.969348
	0.978495	1.00502	0.969789	1.01138	0.978596	1.01449	0.942501	1.02737	0.937359	0.915213	0.879983	0.954109	0.967859

## Sheet: Fig 4A
SERCAMP								UPRE sec Nluc- media								UPRE sec Nluc-intracellular
TM	w/ pOTTC840				average			TG	w/ SERCaMP				average			TG	w/ SERCaMP				average
veh	161603	186400	159127	150412	164386			veh	8150	9992	9859	11368	9842.25			veh	2401	3316	2720	2969	2851.5
10nM	167303	204648	210149	227456	202389			10nM	11487	13312	16218	14023	13760			10nM	6914	7832	8862	9926	8383.5
30nM	647823	764576	720878	859578	748214			30nM	30561	31380	28684	38679	32326			30nM	40572	47437	45475	50912	46099
100nM	1399959	1573719	1702995	1580067	1564185			100nM	28574	33764	28919	26887	29536			100nM	48201	54908	52731	56199	53009.8
300nM	1528143	1595095	1569808	1570906	1565988			300nM	20379	24416	23353	21660	22452			300nM	42582	47800	46532	46867	45945.2
	0.983073	1.13392	0.968011	0.914996	1				0.828063	1.01522	1.0017	1.15502	1				0.842013	1.1629	0.953884	1.04121	1
	1.01775	1.24493	1.27839	1.38367	1.23119				1.16711	1.35254	1.64779	1.42478	1.39805				2.42469	2.74662	3.10784	3.48097	2.94003
	3.94088	4.65112	4.38529	5.22904	4.55158				3.10508	3.1883	2.91437	3.92989	3.28441				14.2283	16.6358	15.9477	17.8545	16.1666
	8.51632	9.57334	10.3598	9.61196	9.51535				2.9032	3.43052	2.93825	2.73179	3.00094				16.9037	19.2558	18.4924	19.7086	18.5901
	9.29609	9.70338	9.54955	9.55623	9.52631				2.07056	2.48073	2.37273	2.20072	2.28119				14.9332	16.7631	16.3184	16.4359	16.1127

## Sheet: Fig 4B
																						Animal #, plasma samples ran in technical tripicate, unless there wasn't enough volume to load.
#273 -CTZ				average					average		#273 - Furimazine				average					average
day 7	2697	2700	2643	2680		0.657164	0.657895	0.644006	0.653021		day 7	4105	3921	3858	3961.33		1.15212	1.10048	1.0828	1.1118
day 10	3884	3902	3791	3859		0.946394	0.95078	0.923733	0.940302		day 10	3244	3195		3219.5		0.910469	0.896716		0.903592
day 14 pre tg	4128	4080		4104		1.00585	0.994152		1		day 14 pre tg	3563			3563		1			1
day 15	5901			5901		1.43787			1.43787		day 15	7926	7336		7631		2.22453	2.05894		2.14173
day 16	8627	8513	8405	8515		2.1021	2.07432	2.048	2.07481		day 16	19957	18300	18026	18761		5.60118	5.13612	5.05922	5.26551
day 17	6249	6326	6248	6274.33		1.52266	1.54142	1.52242	1.52883		day 17	6584	6529		6556.5		1.84788	1.83244		1.84016
day 20	2868	2982		2925		0.69883	0.726608		0.712719		day 20	4160	3535		3847.5		1.16756	0.992141		1.07985
day 28	2868	2616	2598	2694		1.06459	0.971047	0.964365	1		day 28	1901	1800	1962	1887.67		1.00706	0.953558	1.03938	1
day 29	4523	3046	3991	3853.33		1.67892	1.13066	1.48144	1.43034		day 29	9998	9667	9745	9803.33		5.29649	5.12114	5.16246	5.19336
day 30	6055	5569	5231	5618.33		2.24759	2.06719	1.94172	2.0855		day 30	18639	18919	18933	18830.3		9.8741	10.0224	10.0298	9.97545
day 31	3312	3302	3138	3250.67		1.2294	1.22569	1.16481	1.20663		day 31	3185	3155	3032	3124		1.68727	1.67138	1.60622	1.65495
day34	2113	2473	2425	2337		0.784336	0.917966	0.900148	0.867483		day34	2463	2501	2696	2553.33		1.30479	1.32492	1.42822	1.35264
#275 -CTZ				average					average		#275 - Furimazine				average					average
day 7	1480	1444	1447	1457		0.706107	0.688931	0.690363	0.695134		day 7	3413	3237	3250	3300		0.919946	0.872507	0.876011	0.889488
day 10	1636	1925	1649	1736.67		0.780534	0.918416	0.786737	0.828562		day 10	3477	3305	3156	3312.67		0.937197	0.890836	0.850674	0.892902
day 14 pre tg	2215	1977		2096		1.05677	0.943225		1		day 14 pre tg	3719	3701		3710		1.00243	0.997574		1
day 15	3444	3914		3679		1.64313	1.86737		1.75525		day 15	11413	12081	12385	11959.7		3.07628	3.25633	3.33827	3.22363
day 16	3034	3116	3354	3168		1.44752	1.48664	1.60019	1.51145		day 16	3386	3014	2967	3122.33		0.912668	0.812399	0.79973	0.841599
day 17	4000	4307	4662	4323		1.9084	2.05487	2.22424	2.0625		day 17	8706	8143		8424.5		2.34663	2.19488		2.27075
day 20	1803	1906		1854.5		0.86021	0.909351		0.884781		day 20	3373	3378		3375.5		0.909164	0.910512		0.909838
day 28	1118	1098		1108		1.00903	0.990975		1		day 28	848	833	863	848		1	0.982311	1.01769	1
day 29	1368	1183	1292	1281		1.23466	1.06769	1.16606	1.15614		day 29	2689	2628	2547	2621.33		3.17099	3.09906	3.00354	3.09119
day 30	3752	3229	3054	3345		3.38628	2.91426	2.75632	3.01895		day 30	22199	22784	22361	22448		26.1781	26.8679	26.3691	26.4717
day 31	3866	3406	2861	3377.67		3.48917	3.07401	2.58213	3.04844		day 31	8911	8873	8943	8909		10.5083	10.4634	10.546	10.5059
day34	1953	1737	1639	1776.33		1.76264	1.56769	1.47924	1.60319		day34	3843	3672	3831	3782		4.53184	4.33019	4.51769	4.45991
#277 -CTZ				average					average		#277 - Furimazine				average					average
day 7	3949	3613	3759	3773.67		0.968486	0.886082	0.921888	0.925485		day 7	3151	3132	3155	3146		1.79647	1.78563	1.79875	1.79361
day 10	4413	4016	4748	4392.33		1.08228	0.984917	1.16444	1.07721		day 10	2443	2367	2278	2362.67		1.39282	1.34949	1.29875	1.34702
day 14 pre tg	4199	3956		4077.5		1.0298	0.970202		1		day 14 pre tg	1755	1753		1754		1.00057	0.99943		1
day 15	7487			7487		1.83617			1.83617		day 15	6346	6209		6277.5		3.61802	3.53991		3.57896
day 16	11940	10795	10868	11201		2.92826	2.64746	2.66536	2.74703		day 16	8956	11189	11088	10411		5.10604	6.37913	6.32155	5.93558
day 17	4965	5328	7366	5886.33		1.21766	1.30668	1.8065	1.44361		day 17	3928	4023	4018	3989.67		2.23945	2.29361	2.29076	2.27461
day 20	3601	2697	3476	3258		0.883139	0.661435	0.852483	0.799019		day 20	2597	2500	2504	2533.67		1.48062	1.42531	1.42759	1.44451
day 28	3711	2997	2274	2994		1.23948	1.001	0.759519	1		day 28	1867	1822	1883	1857.33		1.0052	0.980976	1.01382	1
day 29	4105	3117	3907	3709.67		1.37108	1.04108	1.30494	1.23903		day 29	7239	7065	7120	7141.33		3.89752	3.80384	3.83345	3.84494
day 30	7401	6222	6402	6675		2.47194	2.07816	2.13828	2.22946		day 30	8669	8393	8562	8541.33		4.66744	4.51884	4.60983	4.59871
day 31	4084	4533	4048	4221.67		1.36406	1.51403	1.35204	1.41004		day 31	2138	2087	2179	2134.67		1.15111	1.12365	1.17319	1.14932
day34	1964	2560	2794	2439.33		0.655979	0.855043	0.9332	0.814741		day34	1570	1583	1603	1585.33		0.845298	0.852297	0.863065	0.853553
#279 -CTZ				average					average		#279 - Furimazine				average					average
day 7	3588	3169	3578	3445		0.781075	0.689863	0.778898	0.749946		day 7	2743	2681	2622	2682		1.53297	1.49832	1.46535	1.49888
day 10	3652	4637	4132	4140.33		0.795008	1.00943	0.899499	0.901313		day 10	2312	2305	2251	2289.33		1.2921	1.28819	1.25801	1.27943
day 14 pre tg	5670	4114	3997	4593.67		1.23431	0.895581	0.870111	1		day 14 pre tg	1685	1823	1860	1789.33		0.941692	1.01882	1.03949	1
day 15	6212			6212		1.3523			1.3523		day 15	10368			10368		5.79434			5.79434
day 16	8380	7843	6391	7538		1.82425	1.70735	1.39126	1.64095		day 16	13582	9320		11451		7.59054	5.20864		6.39959
day 17	7064	6901	5992	6652.33		1.53777	1.50229	1.3044	1.44815		day 17	5352	5025		5188.5		2.99106	2.80831		2.89968
day 20	3786	4250	3514	3850		0.824178	0.925187	0.764966	0.83811		day 20	1837	1816	1750	1801		1.02664	1.0149	0.978018	1.00652
day 28	2795	2613	2598	2668.67		1.04734	0.979141	0.97352	1		day 28	774	748	816	779.333		0.993157	0.959795	1.04705	1
day 29	3488	3486	2612	3195.33		1.30702	1.30627	0.978766	1.19735		day 29	5459	5515	5189	5387.67		7.0047	7.07656	6.65825	6.91317
day 30	7454	6329	7305	7029.33		2.79316	2.3716	2.73732	2.63402		day 30	19311	18872	18916	19033		24.7789	24.2156	24.272	24.4222
day 31	6258	6363	3030	5217		2.34499	2.38434	1.1354	1.95491		day 31	5146	5156	5296	5199.33		6.60308	6.61591	6.79555	6.67151
day34	3774	3733	1822	3109.67		1.41419	1.39883	0.682738	1.16525		day34	2602	2518	2666	2595.33		3.33875	3.23097	3.42087	3.3302
#273 -CTZ				average					average		#273 - Furimazine				average					average
day 41			1110	1110				0.414179	0.414179		day 41	2218	2082	2205	2168.33		0.559912	0.525581	0.556631	0.547375
day 43	4223	4110	3881	4071.33		1.57575	1.53358	1.44813	1.51915		day 43	15213	14975	14307	14831.7		3.84037	3.78029	3.61166	3.74411
#275 -CTZ				average					average		#275 -Furimazine				average					average
day 41	1971	1945	1891	1935.67		0.314137	0.309993	0.301387	0.308506		day 41	1882	1818	1811	1837		0.287043	0.277282	0.276214	0.28018
day 43	3627	3557	3313	3499		0.578069	0.566913	0.528024	0.557669		day 43	13826	14208	13349	13794.3		2.10875	2.16701	2.03599	2.10392

[truncated: 1 more sheets: Fig 4C]
