# Supplementary material for: Longitudinal monitoring of Gaussia and Nano luciferase activities to concurrently assess ER calcium homeostasis and ER stress in vivo
Source: PLoS One. 2017 Apr 12;12(4):e0175481. doi: 10.1371/journal.pone.0175481 (PMC5389830; doi:10.1371/journal.pone.0175481)
Supplement: S6 Fig — Tabs are labeled to match figure panels. (XLSX) [file pone.0175481.s006.xlsx]

## Sheet: S1A Fig
Minutes	NanoLuc			GLuc			GLuc-dura
0	57289	61768	61620	82621	79386	87935	77568	72166	88992
0.33	59488	63584	63205	68135	66256	72043	58461	51153	65688
0.66	60662	64688	64519	56856	55794	60032	51933	44668	57344
1	61443	65233	65059	47286	47060	50167	49217	42439	53769
1.33	62020	65680	65290	39531	39599	41828	47803	41374	51765
1.66	62125	65646	65348	33375	33693	35256	46768	40653	50519
2	62073	65563	65370	28747	28945	30104	45985	40204	49263
2.33	61882	65395	65049	25043	25273	26405	45272	39764	48319
2.66	61796	65104	64818	22343	22398	23349	44870	39297	47495
3	61348	64698	64358	20144	20200	21081	44093	38926	46638
3.33	61078	64239	63960	18501	18468	19324	43682	38450	45708
3.66	60889	63866	63667	17197	17097	17924	43018	38130	44760
4	60234	63450	63107	16159	15978	16781	42390	37664	44132
4.33	59942	62937	62455	15318	15075	16046	41737	37292	43265
4.66	59378	62605	62275	14688	14368	15202	41133	36838	42631
5	58808	62118	61786	14087	13779	14607	40664	36519	41846
5.33	58500	61503	61570	13636	13104	14128	40089	36029	41200
5.66	57978	61104	61143	13200	12705	13603	39618	35717	40440
6	57694	60573	60560	12804	12330	13161	39085	35159	39734
6.33	57034	60232	60048	12410	11872	12884	38575	34904	39050
6.66	56770	59681	59640	12152	11633	12508	37997	34582	38463
7	55937	59221	58938	11803	11249	12148	37524	34221	37917
7.33	55696	58729	58588	11556	10976	11834	36979	33904	37190
7.66	55082	58178	57943	11268	10702	11591	36413	33541	36565
8	54770	57789	57503	11039	10451	11233	36094	33231	36082
8.33	54136	57252	57166	10830	10231	11100	35559	32781	35536
8.66	53806	56672	56645	10544	10025	10868	35130	32563	34943
9	53247	56555	56119	10343	9769	10567	34596	32144	34438
9.33	52565	55947	55730	10059	9583	10322	34202	31872	33701
9.66	52329	55435	55215	9875	9317	10127	33768	31492	33258
10	51837	54860	54771	9716	9180	9970	33236	31105	32807
10.33	51301	54404	54260	9510	9006	9742	32873	30875	32353
10.66	50931	54033	53781	9315	8758	9529	32441	30507	31825
11	50487	53553	53368	9130	8605	9429	32040	30156	31262
11.33	50105	53257	53041	8925	8436	9122	31517	29900	30922
11.66	49509	52669	52467	8683	8314	8960	31158	29553	30427
12	49100	52256	51981	8547	8112	8814	30677	29278	29990
12.33	48685	51913	51529	8359	7986	8615	30243	28934	29389
12.66	48225	51445	50902	8226	7866	8472	29973	28579	29083
13	47714	50870	50648	8079	7705	8301	29481	28203	28621
13.33	47306	50469	50178	7897	7547	8162	29199	27847	28189
13.66	46871	50217	49741	7771	7373	7982	28694	27583	27741
14	46521	49678	49344	7708	7270	7865	28454	27253	27344
14.33	46161	49206	48901	7479	7153	7696	28036	26917	26870
14.66	45701	48779	48428	7334	7004	7601	27351	26690	26531
15	45334	48415	48042	7226	6872	7437	26796	26455	26128
15.33	44905	47826	47608	7056	6768	7319	26476	26149	25836
15.66	44496	47604	47159	6964	6696	7175	26097	25833	25329
16	44185	47038	46775	6904	6587	7028	25675	25546	25027
16.33	43652	46955	46383	6776	6442	6926	25328	25253	24618
16.66	43417	46401	45991	6632	6374	6806	24991	24872	24366
17	42963	46180	45623	6529	6212	6732	24657	24748	24008
17.33	42680	45639	45291	6437	6124	6647	24292	24443	23648
17.66	42295	45286	44897	6332	6009	6549	24021	24157	23318
18	41751	44882	44521	6230	5962	6447	23809	23850	23077
18.33	41536	44492	44155	6119	5863	6324	23507	23647	22709
18.66	41180	44150	43561	6058	5756	6162	23114	23357	22361
19	40736	43788	43453	5977	5658	6070	22824	23036	22042
19.33	40420	43443	43029	5850	5535	5968	22607	22824	21745
19.66	40186	42973	42659	5788	5479	5895	22295	22460	21390
20	39781	42735	42139	5685	5427	5821	22116	22337	21184

## Sheet: S1B Fig
Minutes	NanoLuc			GLuc			GLuc-dura
0	618	617	676	63913	65201	67978	51103	49693	47118
0.33	436	461	453	54065	56428	58725	39927	36441	35069
0.66	439	440	447	45773	48436	50005	37197	33553	32593
1	423	433	433	38315	41134	42194	36474	32694	32310
1.33	415	423	437	32044	34768	35515	36301	32541	32242
1.66	408	444	445	26877	29524	29833	36137	32520	32403
2	426	430	424	22818	25123	25275	36099	32593	32552
2.33	425	425	440	19382	21477	21473	36210	32581	32822
2.66	417	436	438	16651	18556	18345	36232	32649	32940
3	416	425	432	14413	16101	15920	36133	32702	33109
3.33	419	434	447	12699	14117	13890	36056	32623	33247
3.66	416	447	439	11227	12488	12321	36208	32655	33308
4	409	433	433	10131	11215	11008	36007	32691	33343
4.33	420	426	439	9249	10147	9907	35917	32513	33333
4.66	413	424	426	8490	9279	9082	35767	32561	33310
5	424	418	422	7953	8566	8444	35619	32475	33273
5.33	420	429	447	7420	8024	7839	35453	32449	33245
5.66	420	438	432	7074	7566	7392	35284	32338	33135
6	415	428	426	6708	7141	7046	35073	32312	33091
6.33	419	426	441	6428	6802	6619	34909	32111	33047
6.66	420	432	431	6216	6513	6439	34620	32041	32945
7	426	434	434	6044	6275	6176	34460	31786	32869
7.33	413	443	433	5880	6086	6033	34193	31772	32752
7.66	411	434	443	5677	5867	5798	33945	31640	32590
8	430	427	436	5537	5727	5607	33796	31522	32551
8.33	415	430	442	5411	5545	5471	33539	31308	32323
8.66	409	429	444	5281	5429	5362	33211	31030	32080
9	424	424	428	5204	5299	5283	32972	30934	31984
9.33	419	419	436	5145	5189	5155	32710	30700	31887
9.66	415	427	439	5032	5105	5017	32495	30555	31652
10	403	434	430	4949	4980	4888	32265	30219	31378
10.33	412	433	425	4863	4889	4813	32016	30145	31160
10.66	404	424	429	4784	4791	4802	31733	29929	31019
11	409	425	430	4709	4744	4674	31508	29616	30783
11.33	414	427	436	4622	4646	4608	31077	29486	30468
11.66	417	422	422	4556	4582	4500	30856	29250	30372
12	409	425	424	4542	4497	4439	30454	29009	30168
12.33	408	429	430	4465	4454	4360	30219	28888	29947
12.66	412	426	430	4408	4367	4294	30011	28642	29750
13	420	418	425	4380	4295	4221	29719	28353	29532
13.33	410	435	427	4285	4253	4147	29516	28188	29271
13.66	417	426	423	4266	4160	4113	29105	27783	29009
14	408	427	433	4168	4119	4042	28783	27638	28751
14.33	413	438	428	4133	4086	3982	28565	27364	28481
14.66	415	419	433	4092	4017	3891	28300	27131	28292
15	421	421	434	4035	3935	3903	27981	26917	28072
15.33	420	422	424	3996	3901	3838	27634	26642	27852
15.66	407	421	416	3929	3821	3747	27410	26450	27608
16	411	424	423	3961	3758	3683	27053	26189	27358
16.33	408	425	418	3846	3737	3660	26787	26132	27041
16.66	405	415	418	3825	3661	3625	26583	25771	26870
17	398	421	423	3794	3636	3544	26264	25513	26555
17.33	406	406	414	3719	3593	3520	26040	25286	26278
17.66	417	415	418	3709	3559	3489	25762	25114	26095
18	411	417	419	3603	3539	3402	25561	24754	25793
18.33	395	420	403	3600	3465	3396	25166	24656	25581
18.66	393	414	413	3562	3420	3354	24956	24311	25376
19	401	406	413	3552	3379	3256	24712	24080	25161
19.33	406	425	420	3487	3336	3250	24536	23748	24862
19.66	395	412	425	3459	3319	3222	24163	23715	24589
20	403	408	414	3407	3251	3147	23891	23426	24365

## Sheet: S1C Fig
Minutes	NanoLuc			GLuc			GLuc-dura
0	184661	182138			21	21		0	0
0.33	184112	182508			20	21		1	0
0.66	183241	182759			24	20		0	0
1	183589	182226			23	22		1	1
1.33	183764	180960			22	22		1	1
1.66	182405	180852			20	21		1	1
2	182279	181418			23	22		1	1
2.33	182280	180439			20	21		1	1
2.66	181667	181323			23	22		1	1
3	181267	179996			23	22		1	1
3.33	182421	179680			20	19		1	1
3.66	180661	180278			23	22		1	1
4	181025	178860			22	21		1	1
4.33	179792	179315			21	20		2	0
4.66	179454	179264			23	22		1	1
5	179367	177750			22	21		1	1
5.33	178470	178436			22	20		1	1
5.66	178714	178258			19	20		1	1
6	178724	177695			23	21		1	1
6.33	177980	177630			22	20		1	1
6.66	177865	176783			22	24		1	1
7	177132	176512			21	19		1	1
7.33	177212	176771			21	22		1	1
7.66	176727	176660			22	21		1	1
8	176998	175801			20	20		1	1
8.33	175928	175769			23	20		1	1
8.66	175935	175617			21	20		1	1
9	176300	174815			20	20		1	1
9.33	175334	173722			19	20		2	1
9.66	175036	173898			22	23		2	1
10	174458	174011			21	19		1	1
10.33	174399	174015			21	20		1	1
10.66	173552	173195			22	24		2	1
11	173554	172802			21	23		2	2
11.33	173400	173100			22	20		1	1
11.66	173361	171920			22	17		1	1
12	173148	172169			19	20		1	2
12.33	172983	171810			19	23		1	1
12.66	172187	171784			22	21		1	1
13	171224	171571			23	19		1	1
13.33	171227	171625			22	19		1	1
13.66	171137	171254			20	19		1	1
14	170783	170401			20	22		1	2
14.33	170733	169644			20	19		1	1
14.66	170438	169446			21	22		1	1
15	169659	169367			19	18		1	1
15.33	170750	169041			23	23		1	1
15.66	168760	168733			20	21		1	1
16	169359	168778			21	19		1	1
16.33	168748	167906			21	23		1	1
16.66	168756	168071			20	18		1	1
17	168173	168167			22	20		2	0
17.33	168080	166853			21	23		2	1
17.66	168164	166986			19	21		1	1
18	167124	166358			21	20		1	1
18.33	167401	166480			23	19		1	1
18.66	166619	166461			20	19		1	1
19	166046	165103			19	22		1	1
19.33	165896	164938			22	22		1	1
19.66	165584	166245			21	20		1	1
20	164873	164981			21	20		1	2

## Sheet: S1D Fig
immed after substrate addition	1	2	3	4	5	6	7	8	9	10	11	12
A													Stop & Glo Read:Lum			1	0.5	0.25	0.125	0.0625	0.03125	0.015625	0.0078125
B		46322	4847	47017	4754	11	53720	5554	54812	5620	0		Stop & Glo Read:Lum			0.997229	0.511684	0.265397	0.135355	0.0685112	0.0357023	0.0185868	0.00933426
C		55509	5752	55328	5938	4	8	3	7	1	0		Stop & Glo Read:Lum			1.00277	0.516229	0.267342	0.138477	0.0699824	0.0365197	0.0187503	0.00925252
D		61003	31301	16235	8280	4191	2184	1137	571	2	0		Stop & Glo Read:Lum
E		61342	31579	16354	8471	4281	2234	1147	566	3	0		Stop & Glo Read:Lum
F													Stop & Glo Read:Lum
G		1	0.5	0.25	0.125	0.0625	0.03125	0.015625	0.0078125				Stop & Glo Read:Lum
H		61172.5											Stop & Glo Read:Lum
10min after substrate addition	1	2	3	4	5	6	7	8	9	10	11	12
A													Stop & Glo Read:Lum			1	0.5	0.25	0.125	0.0625	0.03125	0.015625	0.0078125
B		41435	4357	41858	4211	11	47365	4903	48348	4974	0		Stop & Glo Read:Lum			0.997288	0.510719	0.264609	0.134683	0.0690069	0.0353408	0.0183079	0.00909688
C		48046	5053	47679	5198	3	6	3	6	1	0		Stop & Glo Read:Lum			1.00271	0.514012	0.261792	0.137386	0.0701297	0.036064	0.0188028	0.00921106
D		52403	26836	13904	7077	3626	1857	962	478	2	0		Stop & Glo Read:Lum
E		52688	27009	13756	7219	3685	1895	988	484	2	0		Stop & Glo Read:Lum
F													Stop & Glo Read:Lum
G		1	0.5	0.25	0.125	0.0625	0.03125	0.015625	0.0078125				Stop & Glo Read:Lum
H		52545.5											Stop & Glo Read:Lum

## Sheet: S1E Fig
immed	1	2	3	4	5	6	7	8	9	10	11	12
A													Stop & Glo Read:Lum
B													Stop & Glo Read:Lum
C		1	1to2	1to4	1to8	1to16	1to32	1to64					Stop & Glo Read:Lum
D		1	0.5	0.25	0.125	0.0625	0.03125	0.015625					Stop & Glo Read:Lum		1	0.5	0.25	0.125	0.0625	0.03125	0.015625
E		3691327	1622277	769559	370867	159599	73393	38108					Stop & Glo Read:Lum		0.895836	0.393705	0.186762	0.0900045	0.0387326	0.0178115	0.00924831
F		4071527	1643182	884790	415205	184518	82155	46226					Stop & Glo Read:Lum		0.988106	0.398778	0.214727	0.100765	0.0447801	0.0199379	0.0112184
G		4598762	1728443	827307	385494	180544	84728	44082					Stop & Glo Read:Lum		1.11606	0.41947	0.200776	0.0935543	0.0438156	0.0205624	0.0106981
H													Stop & Glo Read:Lum
		4.12054e+06
~40s after addition	1	2	3	4	5	6	7	8	9	10	11	12
A													Stop & Glo Read:Lum
B													Stop & Glo Read:Lum
C		1	1to2	1to4	1to8	1to16	1to32	1to64					Stop & Glo Read:Lum
D		1	0.5	0.25	0.125	0.0625	0.03125	0.015625					Stop & Glo Read:Lum		1	0.5	0.25	0.125	0.0625	0.03125	0.015625
E		1630548	865148	444211	217933	95152	43452	22313					Stop & Glo Read:Lum		0.969375	0.514338	0.264087	0.129563	0.0565687	0.0258326	0.0132653
F		1628449	847904	481499	236255	107523	48344	26678					Stop & Glo Read:Lum		0.968128	0.504087	0.286255	0.140456	0.0639234	0.0287409	0.0158603
G		1787184	854096	441811	204475	98139	48440	25005					Stop & Glo Read:Lum		1.0625	0.507768	0.262661	0.121562	0.0583445	0.028798	0.0148657
H													Stop & Glo Read:Lum
		1.68206e+06

## Sheet: S1F Fig
NanoLuc	1	2	3	4	5	6	7	8	9	10	11	12
A	47680	50916	47307	42316	30973	13557	5429	1428	742	491	237		Stop & Glo Read:Lum
B	48122	53347	48320	41941	28499	12782	5308	1462	731	532	239		Stop & Glo Read:Lum
C	48204	56563	49550	40559	28830	12946	5508	1554	714	520	226		Stop & Glo Read:Lum
D	CTZ only	veh	3nM	10nM	30nM	100nM	300nM	1uM	3uM	5uM	10uM	[Nluc Inhibitor]	Stop & Glo Read:Lum
E													Stop & Glo Read:Lum
F													Stop & Glo Read:Lum
G													Stop & Glo Read:Lum
H													Stop & Glo Read:Lum
GAUSSIA LUCIFERASE DATA
ctz only	1	2	3	4	5	6	7	8	9	10	11	12
A													Stop & Glo Read:Lum
B													Stop & Glo Read:Lum
C													Stop & Glo Read:Lum
D													Stop & Glo Read:Lum
E													Stop & Glo Read:Lum
F	47290												Stop & Glo Read:Lum
G	47132												Stop & Glo Read:Lum
H	51652												Stop & Glo Read:Lum
veh	1	2	3	4	5	6	7	8	9	10	11	12
A													Stop & Glo Read:Lum
B													Stop & Glo Read:Lum
C													Stop & Glo Read:Lum
D													Stop & Glo Read:Lum
E													Stop & Glo Read:Lum
F		45872											Stop & Glo Read:Lum
G		49520											Stop & Glo Read:Lum
H		52109											Stop & Glo Read:Lum
3nM	1	2	3	4	5	6	7	8	9	10	11	12
A													Stop & Glo Read:Lum
B													Stop & Glo Read:Lum
C													Stop & Glo Read:Lum
D													Stop & Glo Read:Lum
E													Stop & Glo Read:Lum
F			48212										Stop & Glo Read:Lum
G			49606										Stop & Glo Read:Lum
H			50885										Stop & Glo Read:Lum
10nM	1	2	3	4	5	6	7	8	9	10	11	12
A													Stop & Glo Read:Lum
B													Stop & Glo Read:Lum
C													Stop & Glo Read:Lum
D													Stop & Glo Read:Lum
E													Stop & Glo Read:Lum
F				46557									Stop & Glo Read:Lum
G				49288									Stop & Glo Read:Lum
H				52090									Stop & Glo Read:Lum
30nM	1	2	3	4	5	6	7	8	9	10	11	12
A													Stop & Glo Read:Lum
B													Stop & Glo Read:Lum
C													Stop & Glo Read:Lum
D													Stop & Glo Read:Lum
E													Stop & Glo Read:Lum
F					44746								Stop & Glo Read:Lum
G					47663								Stop & Glo Read:Lum
H					50492								Stop & Glo Read:Lum
100nM	1	2	3	4	5	6	7	8	9	10	11	12
A													Stop & Glo Read:Lum
B													Stop & Glo Read:Lum
C													Stop & Glo Read:Lum
D													Stop & Glo Read:Lum
E													Stop & Glo Read:Lum
F						44157							Stop & Glo Read:Lum
G						50600							Stop & Glo Read:Lum
H						56490							Stop & Glo Read:Lum
300nM	1	2	3	4	5	6	7	8	9	10	11	12
A													Stop & Glo Read:Lum
B													Stop & Glo Read:Lum
C													Stop & Glo Read:Lum
D													Stop & Glo Read:Lum
E													Stop & Glo Read:Lum
F							45320						Stop & Glo Read:Lum
G							48670						Stop & Glo Read:Lum
H							50757						Stop & Glo Read:Lum
1000nM	1	2	3	4	5	6	7	8	9	10	11	12
A													Stop & Glo Read:Lum
B													Stop & Glo Read:Lum
C													Stop & Glo Read:Lum
D													Stop & Glo Read:Lum
E													Stop & Glo Read:Lum
F								45938					Stop & Glo Read:Lum
G								50092					Stop & Glo Read:Lum
H								55879					Stop & Glo Read:Lum
3000nM	1	2	3	4	5	6	7	8	9	10	11	12
A													Stop & Glo Read:Lum
B													Stop & Glo Read:Lum
C													Stop & Glo Read:Lum
D													Stop & Glo Read:Lum
E													Stop & Glo Read:Lum
F									52569				Stop & Glo Read:Lum
G									53387				Stop & Glo Read:Lum
H									55566				Stop & Glo Read:Lum
5000nM	1	2	3	4	5	6	7	8	9	10	11	12
A													Stop & Glo Read:Lum
B													Stop & Glo Read:Lum
C													Stop & Glo Read:Lum
D													Stop & Glo Read:Lum
E													Stop & Glo Read:Lum
F										52225			Stop & Glo Read:Lum
G										50806			Stop & Glo Read:Lum
H										56761			Stop & Glo Read:Lum
10000nM	1	2	3	4	5	6	7	8	9	10	11	12
A													Stop & Glo Read:Lum
B													Stop & Glo Read:Lum
C													Stop & Glo Read:Lum
D													Stop & Glo Read:Lum
E													Stop & Glo Read:Lum
F											54692		Stop & Glo Read:Lum
G											56777		Stop & Glo Read:Lum
H											61131		Stop & Glo Read:Lum

## Sheet: S2AB Fig
				concentrated				1 to 2				1 to 5				1 to 10				1 to 20
Lum Read#1			0	254160	257972	256216		376764	370122	374766		510031	507204	515212		570387	575738	575606		583450	589735	589761
Lum Read#1			0.33333	252738	259022	255119		377959	370878	373515		508309	504989	515127		567994	570149	569126		580057	583609	587125
Lum Read#1			0.66666	250280	259505	255052		378839	372174	371904		508386	507085	513514		567111	570276	570415		576351	583663	584391
Lum Read#1			1	249992	258378	254055		379303	369428	373821		509233	504601	514727		567140	566517	568032		573003	577335	580873
Lum Read#1			1.33333	249020	255489	251923		380162	369438	371522		506567	504653	511342		567768	565853	567372		570976	574810	578370
Lum Read#1			1.66667	248984	254013	250968		379794	368809	372717		509160	505046	513427		564708	567091	565966		568447	575499	578946
Lum Read#1			2	248284	253948	250966		379144	368347	374236		507894	505079	512634		565147	564512	564012		566650	574817	575645
Lum Read#1			2.33333	246255	254472	249189		379499	368453	372079		508564	502932	512860		562225	562302	562628		564234	571580	571912
			2.66667	246795	251233	246903		378187	365423	372575		508890	503056	510495		561837	563957	561647		562500	569907	571345
			3	245022	251303	248100		378011	364913	371497		509517	502833	509824		560501	561927	559745		561040	567878	566124
			3.33333	244281	250445	248259		377748	365349	368961		506937	501926	508947		563613	563117	557301		559848	563154	564823
			3.66667	242390	249798	246443		377572	364838	369699		505403	500002	507279		561066	560610	557674		558953	562566	560670
Lum Read#2			4	244093	249431	244956		378297	362827	369265		507427	499608	509153		557703	558310	557151		556211	561680	561191
Lum Read#2			4.33334	242194	248789	246089		375656	362620	367540		504605	499463	506159		556389	559012	557076		552830	558959	560173
Lum Read#2			4.66667	240482	247352	244798		375381	363843	368651		505332	498422	506279		555591	557520	555214		552542	556582	555635
Lum Read#2			5	241778	247917	243688		375193	362759	366249		502590	497993	505185		553723	554400	552756		549225	555612	552530
Lum Read#2			5.33334	240114	247033	243403		377874	362518	367472		502413	495847	504162		552084	555052	551607		548337	553057	551019
Lum Read#2			5.66667	240990	246216	243666		374895	362814	364437		502719	497149	501710		552660	552395	550036		542163	552247	547096
Lum Read#2			6	239487	245766	241910		373460	361965	365208		501701	494409	501470		550286	552822	549238		540641	548873	546264
Lum Read#2			6.33334	237817	245075	241611		372741	360741	365637		502185	493392	501675		548074	547426	548602		538717	545163	542405
			6.66667	238230	242719	241585		372503	359096	364934		499939	496396	497878		547077	549639	546030		536468	544429	541135
			7	236360	242955	240980		370539	358746	364575		498482	492431	498853		545689	545678	543949		535206	539634	538650
			7.33334	237166	243157	241742		370070	358915	363765		498683	491423	499375		544426	548444	544025		531764	539115	534278
			7.66667	236751	243322	239697		369583	359376	361794		497885	492064	497028		542684	544498	542314		528859	534906	535190
Lum Read#3			8.00001	235767	241137	239699		370119	355203	360147		494930	489075	497564		542107	544578	539149		525903	534351	532217
Lum Read#3			8.33334	236136	241696	238547		368781	358006	360746		495201	486239	495681		539993	542103	539124		524229	530352	527299
Lum Read#3			8.66667	234466	241628	238402		369475	355952	360102		491262	486112	495726		538947	540229	536172		520395	528129	525617
Lum Read#3			9.00001	234055	241415	236974		368991	356319	359777		493977	487765	493101		538470	539534	534217		517667	526344	521115
Lum Read#3			9.33334	234149	240562	236244		366334	354597	361299		492001	486175	490539		534647	539035	535428		514983	523961	520817
Lum Read#3			9.66667	233796	240708	235342		364672	354394	358584		490038	483870	491600		535324	534008	530023		513038	521130	517252
Lum Read#3			10	233606	239515	235830		367043	353992	358465		487409	482328	490392		531775	533369	530482		511372	517617	515412
Lum Read#3			10.3333	231891	239666	235254		364739	354070	356503		490731	484440	489040		530272	533053	528457		508138	515532	511998
			10.6667	231972	239134	236472		364740	352728	355952		486187	480713	489092		528133	530339	528322		503795	513375	509281
			11	232030	235846	233720		362850	352167	357759		487822	483403	486023		524936	530012	525793		501413	509262	504861
			11.3333	231124	236472	234453		361656	349896	355130		486103	479497	487522		526367	529735	524931		499812	503499	504948
			11.6667	230656	238399	235176		362121	350898	354588		483823	479039	485331		524013	526473	523499		495954	503905	501906
Lum Read#4			12	229627	237268	233092		360571	349947	352966		484148	478203	483805		522078	527580	522121		492651	502537	498277
Lum Read#4			12.3333	230365	236905	232132		362140	347685	353124		481871	477805	482734		519893	522637	519158		491339	495662	494118
Lum Read#4			12.6667	230798	236510	232455		360029	348420	353153		479693	476727	481500		521228	521643	518134		487340	496898	492576
Lum Read#4			13	229802	236684	233484		357768	347419	353222		479247	474489	479589		516000	519395	517900		484484	493782	490061
Lum Read#4			13.3333	230674	234710	232869		357603	347558	351743		479421	472406	481228		514796	518354	513359		481458	491504	485802
Lum Read#4			13.6667	228354	235428	230696		357659	346097	349977		476384	471869	477131		513212	514547	513940		477782	489329	484361
Lum Read#4			14	227869	234705	231770		356130	345733	351394		476834	470884	476464		510836	515443	511274		476270	485413	481913
Lum Read#4			14.3333	229011	233252	231247		356704	345534	349112		476416	469362	475532		509128	515802	508973		472384	481562	479335
			14.6667	226933	233735	229254		355744	344037	348440		473415	469639	476277		509714	511563	508478		470763	475904	476711
			15	226875	234363	230544		353934	343903	348937		473178	467069	473181		507116	509871	507534		468165	476746	471248
			15.3333	225881	231514	228902		352871	343893	348917		470365	467132	473173		506096	509054	506381		466991	472782	470228
			15.6667	225306	231361	228664		355027	341748	346128		470331	466692	473490		501630	508056	504204		461927	470018	466699
Lum Read#5			16	224997	230339	227450		352279	342477	346693		468870	463142	471890		502466	506258	502074		457987	466715	463268
Lum Read#5			16.3333	225059	231477	227734		351380	340105	345663		468299	463127	470681		499552	505281	500477		455374	466079	462168
Lum Read#5			16.6667	224105	231607	226549		351494	340493	344351		465539	461340	468276		496611	500689	500176		453835	462204	458940
Lum Read#5			17	224249	228735	227915		351789	340531	344178		465000	461286	466340		493964	502093	495981		450507	459705	455940
Lum Read#5			17.3333	222850	229990	225933		350157	338242	345445		464854	460684	464763		492870	499985	495790		446529	456590	455823
Lum Read#5			17.6667	223104	228472	227290		349126	338284	342701		462180	457951	464407		489445	499577	495255		445984	454249	451288
Lum Read#5			18	223278	229762	226367		349783	338256	342620		461283	456741	463455		491751	496782	492138		442826	450429	446862
Lum Read#5			18.3333	223244	229961	225894		347588	337901	341566		462226	456298	461540		489649	495366	490583		438858	449248	443828
			18.6667	221007	227443	224902		346884	338196	339865		458876	455584	460266		486175	492062	490709		435321	442773	443830
			19	220376	227999	225528		346650	337382	337189		457076	453560	462195		487252	492873	487280		434476	442696	439511
			19.3334	220423	228663	223941		345928	336085	338731		458897	450881	457197		482101	490806	485603		431349	437351	437586
			19.6667	221912	226861	223260		345200	333757	337903		455085	451618	457131		481074	486008	486240		427936	436536	432866
Lum Read#6			20	220464	227401	223343		342504	333501	337880		456895	451823	457449		478939	489475	483014		424081	434602	432364
Lum Read#6
Lum Read#6
Lum Read#6			Time = 0 avg		256116				373884				510816				573910				587649
Lum Read#6
Lum Read#6
Lum Read#6
Lum Read#6

## Sheet: S3AB Fig
ATF6
Pre_Tg	1	2	3	4	5	6	7	8	9	10	11	12
A													Stop & Glo Read:Lum
B		761	701	650	769	678	791	742	654	803	498		Stop & Glo Read:Lum
C		706	766	893	747	649	816	629	651	700	745		Stop & Glo Read:Lum
D		620	651	703	686	705	919	684	831	777	729		Stop & Glo Read:Lum
E		718	655	703	786	805	788	785	799	666	735		Stop & Glo Read:Lum
F		870	772	663	781	688	839	902	804	729	741		Stop & Glo Read:Lum
G		692	801	803	741	770	890	791	756	774	837		Stop & Glo Read:Lum
H													Stop & Glo Read:Lum
Tg 24hr	1	2	3	4	5	6	7	8	9	10	11	12	Tg 24hr/Pre-Tg	1	2	3	4	5	6	7	8	9	10	11	12	Normalized to veh	1	2	3	4	5	6	7	8	9	10	11	12
A													Stop & Glo Read:Lum	1.3306
B		1078	1229	4949	12276	11365	1152	1344	4839	13747	11258		Stop & Glo Read:Lum		1.41656	1.75321	7.61385	15.9636	16.7625	1.45638	1.81132	7.39908	17.1196	22.6064				#DIV/0!	#DIV/0!	#DIV/0!	#DIV/0!	#DIV/0!	#DIV/0!	#DIV/0!	#DIV/0!	#DIV/0!	#DIV/0!
C		976	1034	4773	11305	10974	1060	1010	5960	13120	12390		Stop & Glo Read:Lum		1.38244	1.34987	5.3449	15.1339	16.9091	1.29902	1.60572	9.15515	18.7429	16.6309				#DIV/0!	#DIV/0!	#DIV/0!	#DIV/0!	#DIV/0!	#DIV/0!	#DIV/0!	#DIV/0!	#DIV/0!	#DIV/0!
D		818	1134	5415	11386	11874	1186	1079	6224	13913	11821		Stop & Glo Read:Lum		1.31935	1.74194	7.7027	16.5977	16.8426	1.29053	1.57749	7.48977	17.906	16.2154				#DIV/0!	#DIV/0!	#DIV/0!	#DIV/0!	#DIV/0!	#DIV/0!	#DIV/0!	#DIV/0!	#DIV/0!	#DIV/0!
E		884	1139	4831	13190	12385	999	1360	6917	11556	12827		Stop & Glo Read:Lum		1.2312	1.73893	6.87198	16.7812	15.3851	1.26777	1.73248	8.65707	17.3514	17.4517				#DIV/0!	#DIV/0!	#DIV/0!	#DIV/0!	#DIV/0!	#DIV/0!	#DIV/0!	#DIV/0!	#DIV/0!	#DIV/0!
F		1197	1236	5679	12012	10249	1070	1348	6381	12607	11690		Stop & Glo Read:Lum		1.37586	1.60104	8.56561	15.3803	14.8968	1.27533	1.49446	7.93657	17.2936	15.776				#DIV/0!	#DIV/0!	#DIV/0!	#DIV/0!	#DIV/0!	#DIV/0!	#DIV/0!	#DIV/0!	#DIV/0!	#DIV/0!
G		954	1437	6337	12442	12482	1134	1166	5855	14040	12393		Stop & Glo Read:Lum		1.37861	1.79401	7.89166	16.7908	16.2104	1.27416	1.47408	7.74471	18.1395	14.8065				#DIV/0!	#DIV/0!	#DIV/0!	#DIV/0!	#DIV/0!	#DIV/0!	#DIV/0!	#DIV/0!	#DIV/0!	#DIV/0!
H													Stop & Glo Read:Lum
MinP
Pre_Tg	1	2	3	4	5	6	7	8	9	10	11	12
A													Stop & Glo Read:Lum
B		1204	1390	1350	1217	1269	1260	1221	1265	1308	1312		Stop & Glo Read:Lum
C		1465	1567	1459	1250	1422	1296	1343	1372	1268	1276		Stop & Glo Read:Lum
D		1694	1354	1385	1317	1330	1353	1280	1453	1456	1248		Stop & Glo Read:Lum
E		1340	1335	1432	1285	1492	1133	1173	1319	1519	1322		Stop & Glo Read:Lum
F		1284	1319	1396	1613	1191	1342	1417	1368	1461	1307		Stop & Glo Read:Lum
G		1404	1299	1348	1396	1192	1377	1323	1087	1205	1348		Stop & Glo Read:Lum
H													Stop & Glo Read:Lum
Tg 24hr	1	2	3	4	5	6	7	8	9	10	11	12	Tg 24hr/Pre-Tg	1	2	3	4	5	6	7	8	9	10	11	12	Normalized to veh	1	2	3	4	5	6	7	8	9	10	11	12
A													Stop & Glo Read:Lum	1.27272
B		1654	1870	2240	2610	2407	1625	1694	2036	2517	2848		Stop & Glo Read:Lum		1.37375	1.34532	1.65926	2.14462	1.89677	1.28968	1.38739	1.60949	1.92431	2.17073				#DIV/0!	#DIV/0!	#DIV/0!	#DIV/0!	#DIV/0!	#DIV/0!	#DIV/0!	#DIV/0!	#DIV/0!	#DIV/0!
C		1814	2130	2097	2652	2519	1599	1764	2161	2496	2597		Stop & Glo Read:Lum		1.23823	1.35929	1.43729	2.1216	1.77145	1.2338	1.31348	1.57507	1.96845	2.03527				#DIV/0!	#DIV/0!	#DIV/0!	#DIV/0!	#DIV/0!	#DIV/0!	#DIV/0!	#DIV/0!	#DIV/0!	#DIV/0!
D		1843	1831	2200	2540	2598	1791	1702	2316	2946	2358		Stop & Glo Read:Lum		1.08796	1.35229	1.58845	1.92863	1.95338	1.32373	1.32969	1.59394	2.02335	1.88942				#DIV/0!	#DIV/0!	#DIV/0!	#DIV/0!	#DIV/0!	#DIV/0!	#DIV/0!	#DIV/0!	#DIV/0!	#DIV/0!
E		1750	1842	2234	2484	3043	1462	1587	2190	3086	2773		Stop & Glo Read:Lum		1.30597	1.37978	1.56006	1.93307	2.03954	1.29038	1.35294	1.66035	2.0316	2.09758				#DIV/0!	#DIV/0!	#DIV/0!	#DIV/0!	#DIV/0!	#DIV/0!	#DIV/0!	#DIV/0!	#DIV/0!	#DIV/0!
F		1577	1847	2219	3031	2651	1794	1960	2246	2877	2522		Stop & Glo Read:Lum		1.22819	1.4003	1.58954	1.87911	2.22586	1.33681	1.3832	1.64181	1.9692	1.92961				#DIV/0!	#DIV/0!	#DIV/0!	#DIV/0!	#DIV/0!	#DIV/0!	#DIV/0!	#DIV/0!	#DIV/0!	#DIV/0!
G		1774	1722	2234	2686	2445	1791	1807	1787	2659	2969		Stop & Glo Read:Lum		1.26353	1.32564	1.65727	1.92407	2.05117	1.30065	1.36584	1.64397	2.20664	2.20252				#DIV/0!	#DIV/0!	#DIV/0!	#DIV/0!	#DIV/0!	#DIV/0!	#DIV/0!	#DIV/0!	#DIV/0!	#DIV/0!
H													Stop & Glo Read:Lum

## Sheet: S3C Fig
pre TG	1	2	3	4	5	6	7	8	9	10	11	12
A													Stop & Glo Read:Lum
B		3469	3580	3650	3966	4155	3769	4215	4122	3952	4135		Stop & Glo Read:Lum
C		4233	3387	3731	4074	3629	3767	4073	3635	4449	3971		Stop & Glo Read:Lum
D		4080	3751	4219	4030	3797	4181	3660	3945	3665	3925		Stop & Glo Read:Lum
E		7165	6851	7340	6886	6451	6349	6554	7034	6113	5890		Stop & Glo Read:Lum
F		6146	6487	6887	6834	6202	6073	6970	6961	5948	5911		Stop & Glo Read:Lum
G		5446	6105	7014	6323	5872	5008	5487	6596	5982	5592		Stop & Glo Read:Lum
H													Stop & Glo Read:Lum
8H	1	2	3	4	5	6	7	8	9	10	11	12		1	2	3	4	5	6	7	8	9	10	11	12		1	2	3	4	5	6	7	8	9	10	11	12
A													Stop & Glo Read:Lum															veh	tg	20	40	60	veh	tg	20	40	60
B		3708	9912	10256	9935	7861	3912	11251	7373	6868	7509		Stop & Glo Read:Lum		1.0689	2.76872	2.80986	2.50504	1.89194	1.03794	2.66928	1.78869	1.73785	1.81596				1.02414	2.65279	2.69222	2.40016	1.81272	0.994484	2.55752	1.7138	1.66509	1.73993	Atf6
C		4329	8054	9530	9393	7619	4011	10029	6987	9237	7564		Stop & Glo Read:Lum		1.02268	2.37792	2.55427	2.3056	2.09948	1.06477	2.46231	1.92215	2.0762	1.90481				0.979861	2.27836	2.44733	2.20906	2.01157	1.02019	2.35922	1.84167	1.98927	1.82506
D		4318	8608	10977	7214	7844	4221	8594	8032	7723	7560		Stop & Glo Read:Lum		1.05833	2.29485	2.6018	1.79007	2.06584	1.00957	2.34809	2.03599	2.10723	1.92611				1.01402	2.19877	2.49287	1.71513	1.97935	0.967298	2.24978	1.95075	2.019	1.84547
E		7786	7461	7082	7348	6501	6480	6900	6279	6381	6199		Stop & Glo Read:Lum		1.08667	1.08904	0.96485	1.06709	1.00775	1.02063	1.05279	0.892664	1.04384	1.05246				1.01833	1.02055	0.904171	0.999984	0.944374	0.956446	0.986582	0.836525	0.978194	0.986273	Cfos
F		6711	6822	6522	7202	6175	6245	7175	6112	6060	5771		Stop & Glo Read:Lum		1.09193	1.05164	0.947002	1.05385	0.995647	1.02832	1.02941	0.878035	1.01883	0.976315				1.02326	0.985504	0.887445	0.987572	0.933031	0.963651	0.964672	0.822815	0.954756	0.914915
G		5994	6581	6739	6696	6115	5381	5729	5454	6831	5626		Stop & Glo Read:Lum		1.10062	1.07797	0.960793	1.05899	1.04138	1.07448	1.0441	0.826865	1.14193	1.00608				1.03141	1.01018	0.900369	0.992391	0.975891	1.00691	0.978441	0.774863	1.07011	0.942808
H													Stop & Glo Read:Lum	1.0437														veh	tg	20	40	60	veh	tg	20	40	60
														1.06711
12H	1	2	3	4	5	6	7	8	9	10	11	12		1	2	3	4	5	6	7	8	9	10	11	12		1	2	3	4	5	6	7	8	9	10	11	12
A													Stop & Glo Read:Lum															veh	tg	20	40	60	veh	tg	20	40	60
B		3638	11743	15902	13793	14240	2317	7083	16743	14922	13379		Stop & Glo Read:Lum		1.04872	3.28017	4.35671	3.47781	3.4272	0.614752	1.68043	4.06186	3.77581	3.23555				1.35797	4.24745	5.64145	4.50338	4.43783	0.796035	2.17596	5.25966	4.88925	4.18967	Atf6
C		4120	11363	15840	13860	14656	2002	5819	16361	14831	13247		Stop & Glo Read:Lum		0.973305	3.35489	4.24551	3.40206	4.03858	0.531457	1.42868	4.50096	3.33356	3.33594				1.26032	4.3442	5.49746	4.40529	5.22951	0.688178	1.84998	5.82824	4.31658	4.31966
D		3948	12170	16089	12272	14599	2081	5630	15946	12539	12564		Stop & Glo Read:Lum		0.967647	3.24447	3.81346	3.04516	3.84488	0.497728	1.53825	4.04208	3.42128	3.20102				1.25299	4.20122	4.93801	3.94314	4.97868	0.644502	1.99186	5.23404	4.43018	4.14496
E		7430	6763	7480	7922	8056	2946	2771	8573	7287	6878		Stop & Glo Read:Lum		1.03699	0.987155	1.01907	1.15045	1.2488	0.46401	0.422795	1.21879	1.19205	1.16774				1.36738	1.30167	1.34376	1.51699	1.64667	0.611847	0.557501	1.60711	1.57184	1.53979	Cfos
F		6710	6450	6721	8057	7584	2606	2917	8589	6865	6572		Stop & Glo Read:Lum		1.09177	0.994296	0.975897	1.17896	1.22283	0.429112	0.418508	1.23387	1.15417	1.11183				1.43961	1.31109	1.28682	1.55458	1.61243	0.56583	0.551847	1.62699	1.5219	1.46606
G		5668	5862	6911	6723	6886	2442	2384	7968	7482	6478		Stop & Glo Read:Lum		1.04076	0.960197	0.985315	1.06326	1.17268	0.48762	0.434482	1.208	1.25075	1.15844				1.37236	1.26612	1.29924	1.40202	1.54631	0.642979	0.57291	1.59288	1.64925	1.52753
H													Stop & Glo Read:Lum	0.772268														veh	tg	20	40	60	veh	tg	20	40	60
														0.758376
24H	1	2	3	4	5	6	7	8	9	10	11	12		1	2	3	4	5	6	7	8	9	10	11	12		1	2	3	4	5	6	7	8	9	10	11	12
A													Stop & Glo Read:Lum															veh	tg	20	40	60	veh	tg	20	40	60
B		4831	31461	32695	25727	26856	4587	29467	30691	25548	23767		Stop & Glo Read:Lum		1.39262	8.78799	8.95753	6.48689	6.46354	1.21703	6.99098	7.44566	6.46457	5.74776				#DIV/0!	#DIV/0!	#DIV/0!	#DIV/0!	#DIV/0!	#DIV/0!	#DIV/0!	#DIV/0!	#DIV/0!	#DIV/0!	Atf6
C		4975	26951	33172	25784	28245	4557	29304	26971	29196	27090		Stop & Glo Read:Lum		1.17529	7.95719	8.89091	6.32892	7.78314	1.20972	7.1947	7.41981	6.56237	6.82196				#DIV/0!	#DIV/0!	#DIV/0!	#DIV/0!	#DIV/0!	#DIV/0!	#DIV/0!	#DIV/0!	#DIV/0!	#DIV/0!
D		4815	32226	34540	28549	27428	5146	29411	27481	25359	25732		Stop & Glo Read:Lum		1.18015	8.59131	8.18677	7.08412	7.2236	1.23081	8.03579	6.96603	6.91924	6.55592				#DIV/0!	#DIV/0!	#DIV/0!	#DIV/0!	#DIV/0!	#DIV/0!	#DIV/0!	#DIV/0!	#DIV/0!	#DIV/0!
E		8871	10819	10784	9781	10546	7389	9395	11003	9457	8841		Stop & Glo Read:Lum		1.2381	1.57919	1.46921	1.42042	1.63479	1.16381	1.43348	1.56426	1.54703	1.50102				#DIV/0!	#DIV/0!	#DIV/0!	#DIV/0!	#DIV/0!	#DIV/0!	#DIV/0!	#DIV/0!	#DIV/0!	#DIV/0!	Cfos
F		7574	10094	10422	10432	9226	7329	9888	10424	8238	8822		Stop & Glo Read:Lum		1.23235	1.55604	1.51329	1.52649	1.48758	1.20682	1.41865	1.49749	1.385	1.49247				#DIV/0!	#DIV/0!	#DIV/0!	#DIV/0!	#DIV/0!	#DIV/0!	#DIV/0!	#DIV/0!	#DIV/0!	#DIV/0!
G		6867	9034	8482	9922	9508	6270	8695	10490	9904	8112		Stop & Glo Read:Lum		1.26093	1.47977	1.2093	1.56919	1.61921	1.252	1.58465	1.59036	1.65563	1.45064				#DIV/0!	#DIV/0!	#DIV/0!	#DIV/0!	#DIV/0!	#DIV/0!	#DIV/0!	#DIV/0!	#DIV/0!	#DIV/0!

## Sheet: S3D Fig
Treatment	Sample ID#	dCt values (normalized to Ube2i)
		BiP	ERdj4
VEH+VEH	410	-3.14026	1.63575
	414	-3.03934	1.74413
	418	-3.32638	1.64211
	446	-2.39257	3.18966
	450	-2.38861	2.5916
	454	-2.7001	1.47238
TMP+VEH	411	-6.97136	0.763226
	415	-7.22688	0.0688838
	419	-7.38785	0.799252
	447	-7.03392	1.23965
	451	-7.25751	0.951894
	455	-6.94128	-0.499828
VEH+DOX	412	-5.1406	-1.54664
	416	-4.94747	-1.57896
	420	-4.88397	-1.32634
	448	-4.79056	-0.754798
	452	-4.62356	-2.37906
	456	-4.92744	-2.19059
TMP+DOX	413	-7.30562	-1.42139
	417	-7.10377	-1.20946
	421	-7.52464	-1.78987
	449	-7.08245	-0.495905
	453	-7.33963	-2.31552
	457	-7.56951	-3.49225

[truncated: 1 more sheets:  S4B Fig]
